# Supplementary material for: A SAGE based approach to human glomerular endothelium: defining the transcriptome, finding a novel molecule and highlighting endothelial diversity
Source: BMC Genomics. 2014 Aug 27;15(1):725. doi: 10.1186/1471-2164-15-725 (PMC4156628; doi:10.1186/1471-2164-15-725)
Supplement: Supplementary file 1 — Additional file 1: Table S1: Complete HGMEC SAGE library after exclusion of linker sequences. (XLS 4 MB) [file 12864_2014_6406_MOESM1_ESM.xls]

## Sheet: hgmecohnelinker
Tag	Frequency	GeneSymbol	Description	Accession	Database	GenieFrequency	Rank	Virtual Tag Classification	UniGene	Cytogenetic Location
TGCAGTCACT	564	MMP1	matrix metalloproteinase 1 (interstitial collagenase)	BC013875	FLp5s	610	0.903	reliable 3' end	Hs.83169	11q22.3
GGGCTGGGGT	529	RPL29	ribosomal protein L29	BC008926	MGCp5s	25265	0.97	reliable 3' end	Hs.430207	3p21.3-p21.2
CTAGCCTCAC	482	ACTG1	actin, gamma 1	BC012050	MGCp5s	10283	0.97	reliable 3' end	Hs.14376	17q25
TGTGTTGAGA	434	EEF1A1	eukaryotic translation elongation factor 1 alpha 1	BC012891	MGCp5s	34541	0.97	reliable 3' end	Hs.422118	6q14.1
CGCCGACGAT	425	G1P3	interferon, alpha-inducible protein (clone IFI-6-16)	BC011601	MGCp5s	6005	0.97	reliable 3' end	Hs.265827	1p35
CGCCGCCGGC	413	RPL35	ribosomal protein L35	BC010919	MGCp5s	19037	0.97	reliable 3' end	Hs.182825	9q34.1
TTGGTCCTCT	407	RPL41	ribosomal protein L41	NM_021104	Refseqp5s	39075	0.92	reliable 3' end	Hs.356798	12q13
GCCCCCAATA	386	LGALS1	lectin, galactoside-binding, soluble, 1 (galectin 1)	BC001693	MGCp5s	10421	0.97	reliable 3' end	Hs.382367	22q13.1
TTGGTGAAGG	375	TMSB4X	thymosin, beta 4, X chromosome	BC001631	MGCp5s	18524	0.97	reliable 3' end	Hs.426138	Xq21.3-q22
GCCGTGTCCG	367	RPS6	ribosomal protein S6	BC009427	MGCp5s	11307	0.97	reliable 3' end	Hs.380843	9p21
GGCTGGGGGC	355	PFN1	profilin 1	BC006768	MGCsr	8679	1	reliable 3' end	Hs.408943	17p13.3
GCAGCCATCC	345	RPL28	ribosomal protein L28	BC010182	MGCp5s	17539	0.97	reliable 3' end	Hs.356371	19q13.4
GCACAGGCCA	319	EGFL7	EGF-like-domain, multiple 7	BC012377	MGCp5s	999	0.97	reliable 3' end	Hs.91481	9q34.3
CCCATCGTCC	317	TARDBP	TAR DNA binding protein	BI223605	Nur	58855	0.453	undefined 3' end	Hs.193989	1p36.22
TAGGTTGTCT	307	TPT1	tumor protein, translationally-controlled 1	BC012431	MGCp5s	34761	0.97	reliable 3' end	Hs.401448	13q12-q14
TTCTGCTCTT	297	VWF	von Willebrand factor	NM_000552	pa_Refseq	635	0.896	shorter alternative transcript	Hs.110802	12p13.3
GGCAAGCCCC	277	RPL10A	ribosomal protein L10a	BC006791	MGCsr	16501	1	reliable 3' end	Hs.425293	6p21.3-p21.2
GTGCACTGAG	253	HLA-A	major histocompatibility complex, class I, A	BC008611	MGCp5s	5742	0.97	reliable 3' end	Hs.181244	6p21.3
TTGGGGTTTC	250	FTH1	ferritin, heavy polypeptide 1	BC011359	MGCp5s	37043	0.97	reliable 3' end	Hs.418650	11q13
GAAGCAGGAC	246	CFL1	cofilin 1 (non-muscle)	BC012318	MGCp5s	12129	0.97	reliable 3' end	Hs.180370	11q13
CTGGGTTAAT	241	RPS19	ribosomal protein S19	BC007615	MGCp5s	31971	0.97	reliable 3' end	Hs.298262	19q13.2
CCTAGCTGGA	235	PPIA	peptidylprolyl isomerase A (cyclophilin A)	BC007104	MGCp5s	16023	0.97	reliable 3' end	Hs.401787	7p13-p11.2
CGCTGGTTCC	218	RPL11	ribosomal protein L11	NM_000975	Refseqsr	14070	0.864	reliable 3' end	Hs.388664	1p36.1-p35
CCCCAGCCAG	216	RPS3	ribosomal protein S3	BC003137	MGCp5s	8353	0.97	reliable 3' end	Hs.354176	11q13.3-q13.5
TGCACGTTTT	209	RPL32	ribosomal protein L32	BC011514	MGCp5s	29622	0.97	reliable 3' end	Hs.169793	3p25-p24
CCAGTGGCCC	207	RPS9	ribosomal protein S9	BC007857	MGCp5s	5087	0.97	reliable 3' end	Hs.180920	19q13.4
GCGACGAGGC	206	RPL38	ribosomal protein L38	Z26876	FLp5r	6548	0.829	reliable 3' end	Hs.425668	17q23-q25
GGGGAAATCG	206	TMSB10	thymosin, beta 10	NM_021103	ip_Refseq	13197	0.823	internally primed site	Hs.76293	2p11.2
TGGGCAAAGC	204	EEF1G	eukaryotic translation elongation factor 1 gamma	BC009865	MGCp5s	15917	0.97	reliable 3' end	Hs.256184	11q12.3
CCCGTCCGGA	201	RPL13	ribosomal protein L13	BC007563	MGCp5s	22225	0.97	reliable 3' end	Hs.431392	16q24.3
GGCCGCGTTC	198	RPS17	ribosomal protein S17	BC009407	MGCp5s	5764	0.97	reliable 3' end	Hs.439420	15q
GGATTTGGCC	197	RPLP2	ribosomal protein, large P2	BC007573	MGCp5s	28148	0.97	reliable 3' end	Hs.302588	11p15.5-p15.4
GAGGGAGTTT	192	RPL27A	ribosomal protein L27a	BC005326	MGCp5s	34339	0.97	reliable 3' end	Hs.76064	11p15
GTTGTGGTTA	184	B2M	beta-2-microglobulin	AK026463	FLp5s	24585	0.903	reliable 3' end	Hs.48516	15q21-q22.2
AGCACCTCCA	181	EEF2	eukaryotic translation elongation factor 2	Z11692	FLp5s	21947	0.903	reliable 3' end	Hs.75309	19pter-q12
CCAGAACAGA	179	RPL30	ribosomal protein L30	NM_000989	Refseqp5s	18111	0.92	reliable 3' end	Hs.334807	8q22
TGGTGTTGAG	177	RPS18	ribosomal protein S18	NM_022551	Refseqp5s	16800	0.92	reliable 3' end	Hs.275865	6p21.3
GCCTGCTGGG	176	GPX4	glutathione peroxidase 4 (phospholipid hydroperoxidase)	NM_002085	Refseqp5s	6184	0.92	reliable 3' end	Hs.2706	19p13.3
GCCGAGGAAG	170	RPS12	ribosomal protein S12	NM_001016	Refseqp5s	14515	0.92	reliable 3' end	Hs.434029	6q23.1
CGCCGGAACA	166	RPL4	ribosomal protein L4	BC007748	MGCp5s	9326	0.97	reliable 3' end	Hs.286	15q22
GTGCTGAATG	166	MYL6	myosin, light polypeptide 6, alkali, smooth muscle and non-muscle	BC006781	MGCp5s	10634	0.97	reliable 3' end	Hs.77385	12q13.13
CCAGGGGAGA	162	IFI27	interferon, alpha-inducible protein 27	NM_005532	Refseqp5s	1834	0.92	reliable 3' end	Hs.278613	14q32
CCACTGCACT#	161	GTF2F1	general transcription factor IIF, polypeptide 1, 74kDa	BC013007	MGCp5s	26423	0.97	reliable 3' end	Hs.68257	19p13.3
AAGACAGTGG	158	RPL37A	ribosomal protein L37a	BC000555	MGCp5s	23269	0.97	reliable 3' end	Hs.296290	2q35
ATGGCTGGTA	154	RPS2	ribosomal protein S2	BC012354	MGCp5s	18072	0.97	reliable 3' end	Hs.406341	16p13.3
GCATAATAGG	154	RPL21	ribosomal protein L21	BC007505	MGCp5s	21579	0.97	reliable 3' end	Hs.431927	13q12.2
AGGCTACGGA	153	RPL13A	ribosomal protein L13a	BC001836	MGCp5s	26955	0.97	reliable 3' end	Hs.317989	19q13.3
CTGGGCCAGC	151	VAMP5	vesicle-associated membrane protein 5 (myobrevin)	BC017891	FLp5r	729	0.829	reliable 3' end	Hs.74669	2p11.2
GACGACACGA	146	RPS28	ribosomal protein S28	BC000354	MGCp5s	9948	0.97	reliable 3' end	Hs.153177	19p13.2
GTGAAACCCC#	146	CSF2RA	colony stimulating factor 2 receptor, alpha, low-affinity (granulocyte-macrophage)	BC002635	MGCp5s	36797	0.97	reliable 3' end	Hs.182378	Xp22.32andYp11.3
GCGACCGTCA	144	ALDOA	aldolase A, fructose-bisphosphate	BC012880	MGCp5s	9068	0.97	reliable 3' end	Hs.273415	16q22-q24
TGCCTCTGCG	143	CD151	CD151 antigen	BC001374	MGCp5s	3114	0.97	reliable 3' end	Hs.75564	11p15.5
CACCTAATTG	142	BZW2	basic leucine zipper and W2 domains 2	BE891662	Nur	47520	0.453	undefined 3' end	Hs.5216	7p21.2
CACAAACGGT	139	RPS27	ribosomal protein S27 (metallopanstimulin 1)	BC002658	MGCp5s	23465	0.97	reliable 3' end	Hs.195453	1q21
AGGGCTTCCA	137	RPL10	ribosomal protein L10	BC003358	pa_MGC	21409	0.92	shorter alternative transcript	Hs.458148	Xq28
ATGTGAAGAG	137	SPARC	secreted protein, acidic, cysteine-rich (osteonectin)	BC008011	MGCp5s	13245	0.97	reliable 3' end	Hs.111779	5q31.3-q32
CCCCCTGGAT	136	S100A6	S100 calcium binding protein A6 (calcyclin)	BC009017	MGCp5s	5235	0.97	reliable 3' end	Hs.275243	1q21
CCGTCCAAGG	136	RPS16	ribosomal protein S16	BC007977	MGCp5s	9903	0.97	reliable 3' end	Hs.397609	19q13.1
GGACCACTGA	134	RPL3	ribosomal protein L3	BC008492	MGCsr	19113	1	reliable 3' end	Hs.119598	22q13
CTCCTCACCT	133	RPL13A	ribosomal protein L13a	BC000514	MGCp5s	7294	0.97	reliable 3' end	Hs.317989	19q13.3
GTGAAGGCAG	132	RPS3A	ribosomal protein S3A	BC009404	MGCp5s	16018	0.97	reliable 3' end	Hs.77039	4q31.2-q31.3
CCACCCTCAC	126	HSPG2	heparan sulfate proteoglycan 2 (perlecan)	M85289	FLsr	168	0.84	reliable 3' end	Hs.211573	1p36.1-p35
TACCATCAAT	125	GAPD	glyceraldehyde-3-phosphate dehydrogenase	BC009081	MGCp5s	29398	0.97	reliable 3' end	Hs.169476	12p13
TCCAAATCGA	124	VIM	vimentin	BC000163	MGCp5s	5117	0.97	reliable 3' end	Hs.297753	10p13
CCTGTAATCC#	122	TRIP11	thyroid hormone receptor interactor 11	BC002656	MGCp5s	28179	0.97	reliable 3' end	Hs.85092	14q31-q32
TTGGCCAGGC#	121	CHEK1	CHK1 checkpoint homolog (S. pombe)	BC004202	MGCp5s	12419	0.97	reliable 3' end	Hs.20295	11q24-q24
TCAGATCTTT	119	RPS4X	ribosomal protein S4, X-linked	BC007308	MGCp5s	20211	0.97	reliable 3' end	Hs.389933	Xq13.1
CCCCAGTTGC	117	CAPNS1	calpain, small subunit 1	BC011903	MGCp5s	5245	0.97	reliable 3' end	Hs.74451	19q13.13
CGCCGCGGTG	114	EIF3S8	eukaryotic translation initiation factor 3, subunit 8, 110kDa	BC000533	MGCp5r	3601	0.941	reliable 3' end	Hs.4835	16p11.2
GCGCAGAGGT	114	RPL41	ribosomal protein L41	BQ344433	Nur	3544	0.453	undefined 3' end	Hs.356798	12q13
TTGGCAGCCC	114	-	-	-	-	-	-	-	-	-
TTTGCACCTT	114	CTGF	connective tissue growth factor	BQ477453	Nup5s	3401	0.796	reliable 3' end	Hs.75511	6q23.1
ACTTTTTCAA	111	HPRP8BP	U5 snRNP-specific 40 kDa protein (hPrp8-binding)	BE877801	Nur	36450	0.453	undefined 3' end	Hs.10290	1p35.1
CCCAAGCTAG	111	HSPB1	heat shock 27kDa protein 1	BC012768	MGCp5s	4430	0.97	reliable 3' end	Hs.76067	7q11.23
CAAGCATCCC	110	FTH1	ferritin, heavy polypeptide 1	BG402404	Nur	23060	0.453	undefined 3' end	Hs.418650	11q13
CAAGGGTAAG	110	EFEMP1	EGF-containing fibulin-like extracellular matrix protein 1	NM_018894	pa_Refseq	1584	0.896	shorter alternative transcript	Hs.76224	2p16
GATCCCAACT	109	MT2A	metallothionein 2A	BC007034	MGCp5s	5024	0.97	reliable 3' end	Hs.118786	16q13
TGCATCTGGT	104	HSPA5	heat shock 70kDa protein 5 (glucose-regulated protein, 78kDa)	BC020235	pa_MGC	5439	0.92	shorter alternative transcript	Hs.75410	9q33-q34.1
AGCTCTCCCT	103	RPL17	ribosomal protein L17	BC000502	MGCp5s	12731	0.97	reliable 3' end	Hs.82202	18q21
CTTCCAGCTA	103	ANXA2	annexin A2	BC001388	MGCp5s	3902	0.97	reliable 3' end	Hs.380674	15q21-q22
GACCGCAGGA	101	COL4A1	collagen, type IV, alpha 1	NM_001845	Refseqsr	1652	0.864	reliable 3' end	Hs.119129	13q34
TTCATACACC	101	HNRPAB	heterogeneous nuclear ribonucleoprotein A/B	BG618015	Nur	44760	0.453	undefined 3' end	Hs.81361	5q35.3
TGGCCCCACC	99	PKM2	pyruvate kinase, muscle	BC012811	MGCp5s	4597	0.97	reliable 3' end	Hs.198281	15q22
ACCCTTGGCC	98	HPRP8BP	U5 snRNP-specific 40 kDa protein (hPrp8-binding)	BG622653	Nur	14980	0.453	undefined 3' end	Hs.10290	1p35.1
CACTACTCAC	98	CLU	clusterin (complement lysis inhibitor, SP-40,40, sulfated glycoprotein 2, testosterone-repressed prostate message 2, apolipoprotein J)	BG622864	Nur	10997	0.453	undefined 3' end	Hs.75106	8p21-p12
GCTGACGTCA	97	SERPINE1	serine (or cysteine) proteinase inhibitor, clade E (nexin, plasminogen activator inhibitor type 1), member 1	AI926308	Nur	728	0.431	internal tag	Hs.82085	7q21.3-q22
CCCTGGGTTC	96	FTL	ferritin, light polypeptide	BC008439	MGCp5s	9106	0.97	reliable 3' end	Hs.395714	19q13.3-q13.4
CTGACCTGTG	96	HLA-B	major histocompatibility complex, class I, B	BM151142	Nup5s	3644	0.796	reliable 3' end	Hs.77961	6p21.3
GGAGGTGGGG	96	GRN	granulin	BC010577	MGCp5s	1608	0.97	reliable 3' end	Hs.180577	17q21.32
AGGAAAGCTG	93	RPL36	ribosomal protein L36	BC004971	MGCp5s	16310	0.97	reliable 3' end	Hs.433411	19p13.3
GCCACCACCA	93	ICAM2	intercellular adhesion molecule 2	BC003097	MGCp5r	221	0.941	reliable 3' end	Hs.433303	17q23-q25
GGCCCTGAGC	93	POLR2L	polymerase (RNA) II (DNA directed) polypeptide L, 7.6kDa	BC005903	MGCp5r	2557	0.941	reliable 3' end	Hs.441072	11p15
GGGCGCTGTG	93	UQCR	ubiquinol-cytochrome c reductase (6.4kD) subunit	BC003594	pa_MGC	3664	0.92	shorter alternative transcript	Hs.8372	19p13.3
AGCAGATCAG	91	S100A10	S100 calcium binding protein A10 (annexin II ligand, calpactin I, light polypeptide (p11))	BC015973	FLp5s	6312	0.903	reliable 3' end	Hs.400250	1q21
CTGTTGGTGA	91	RPS23	ribosomal protein S23	NM_001025	Refseqsr	10515	0.864	reliable 3' end	Hs.3463	5q14.1
GTGTTGCACA	91	RPS13	ribosomal protein S13	BC006772	MGCp5s	6011	0.97	reliable 3' end	Hs.165590	11p15
TCACCCACAC	88	Hs.322680	Sapiens cDNA: FLJ21547 fis, clone COL06206.	AK025200	FLp5r	8385	0.829	reliable 3' end	Hs.322680	Unknown
CTCAACATCT	87	RPLP0	ribosomal protein, large, P0	BC009867	MGCp5s	8797	0.97	reliable 3' end	Hs.136470	12q24.2
CAATAAATGT	85	RPL37	ribosomal protein L37	NM_000997	Refseqsr	16948	0.864	reliable 3' end	Hs.337445	5p13
GCTGTTGCGC	85	RPS20	ribosomal protein S20	AF113008	FLp5r	2828	0.829	reliable 3' end	Hs.381038	8q12
GTTCGTGCCA	84	RPL35A	ribosomal protein L35a	BC010949	MGCp5s	8403	0.97	reliable 3' end	Hs.288544	3q29-qter
GTGGCACGTG	82	PTRF	polymerase I and transcript release factor	BC004295	FLp5s	2680	0.903	reliable 3' end	Hs.29759	17q21.31
CTGCCAAGTT	81	ZYX	zyxin	BC010031	MGCp5s	2725	0.97	reliable 3' end	Hs.75873	7q32
GCCCCTCCGG	81	LOC51142	16.7Kd protein	BC003079	MGCp5s	3116	0.97	reliable 3' end	Hs.180859	7p11.2
GCCTGTATGA	81	RPS24	ribosomal protein S24	BC003149	MGCp5s	10623	0.97	reliable 3' end	Hs.180450	10q22-q23
GGGAAGCAGA	79	F11R	F11 receptor	NM_016946	Refseqp5s	4841	0.624	internal tag	Hs.12284	1q21.2-q21.3
GCCTTCCAAT	78	DDX5	DEAD/H (Asp-Glu-Ala-Asp/His) box polypeptide 5 (RNA helicase, 68kDa)	NM_004396	Refseqp5s	8254	0.92	reliable 3' end	Hs.76053	17q21
GTTCCCTGGC	78	FAU	Finkel-Biskis-Reilly murine sarcoma virus (FBR-MuSV) ubiquitously expressed (fox derived); ribosomal protein S30	NM_001997	Refseqp5s	6458	0.92	reliable 3' end	Hs.177415	11q13
TCGCCGCGAC	76	RPL37A	ribosomal protein L37a	D52835	Nur	1346	0.453	undefined 3' end	Hs.296290	2q35
TGTACCTGTA	76	K-ALPHA-1	tubulin, alpha, ubiquitous	BC011572	MGCp5r	11865	0.941	reliable 3' end	Hs.334842	12q13.12
TGTGCTAAAT	76	RPL34	ribosomal protein L34	BC001773	pa_MGC	9466	0.92	shorter alternative transcript	Hs.250895	4q25
AAGGTGGAGG	75	RPL18A	ribosomal protein L18a	BC007512	MGCp5s	15013	0.97	reliable 3' end	Hs.337766	19p13
GGTGGCACTC	75	ARHA	ras homolog gene family, member A	NM_001664	Refseqp5s	3457	0.92	reliable 3' end	Hs.77273	3p21.3
GTGTTAACCA	75	RPL15	ribosomal protein L15	BC014837	pa_MGC	6818	0.92	shorter alternative transcript	Hs.74267	3p24.2
AGCCCTACAA	73	CYBA	cytochrome b-245, alpha polypeptide	BG164804	Nur	34556	0.453	undefined 3' end	Hs.68877	16q24
CTGTCCTTGT	73	TXNDC5	thioredoxin domain containing 5	AK025006	FLp5s	524	0.903	reliable 3' end	Hs.6101	6p24.3
GTCTGGGGCT	72	TAGLN2	transgelin 2	BC009357	MGCp5s	5868	0.97	reliable 3' end	Hs.406504	1q21-q25
CCCATCCGAA	71	RPL26	ribosomal protein L26	NM_000987	Refseqp5s	7060	0.92	reliable 3' end	Hs.406682	17p13
TGGGTGAGCC	71	CTSB	cathepsin B	NM_001908	Refseqsr	3100	0.864	reliable 3' end	Hs.297939	8p22
GGGGCTGGAG	70	PLXND1	plexin D1	W94807	Nup5s	576	0.796	reliable 3' end	Hs.301685	3q21.3
TAATAAAGGT	70	RPS8	ribosomal protein S8	NM_001012	Refseqsr	18148	0.864	reliable 3' end	Hs.399720	1p34.1-p32
TGTGATCAGA	69	ATP5L	ATP synthase, H+ transporting, mitochondrial F0 complex, subunit g	BC015128	pa_MGC	6444	0.92	shorter alternative transcript	Hs.107476	11q23
GCCCAAGGAC	68	FLNA	filamin A, alpha (actin binding protein 280)	NM_001456	FLr	1874	0.709	undefined 3' end	Hs.195464	Xq28
TCCTGTAAAG	68	CAV1	caveolin 1, caveolae protein, 22kDa	NM_001753	Refseqsr	1327	0.864	reliable 3' end	Hs.74034	7q31.1
TGACTGGCAG	68	CD59	CD59 antigen p18-20 (antigen identified by monoclonal antibodies 16.3A5, EJ16, EJ30, EL32 and G344)	NM_000611	Refseqp5r	922	0.879	reliable 3' end	Hs.278573	11p13
TTCTTGTGGC	68	RPS11	ribosomal protein S11	T69017	Nur	4932	0.453	undefined 3' end	Hs.182740	19q13.3
CTAAGACTTC	67	HPRP8BP	U5 snRNP-specific 40 kDa protein (hPrp8-binding)	BG623688	Nur	45573	0.453	undefined 3' end	Hs.10290	1p35.1
GGGACGAGTG	67	TM4SF1	transmembrane 4 superfamily member 1	BC008442	MGCp5s	3564	0.97	reliable 3' end	Hs.351316	3q21-q25
AACGCGGCCA	66	MIF	macrophage migration inhibitory factor (glycosylation-inhibiting factor)	BC008914	MGCp5s	7786	0.97	reliable 3' end	Hs.407995	-
-	66	-	-	-	-	-	-	-	-	-
TAAGGAGCTG	66	RPS26	ribosomal protein S26	BC002604	MGCp5s	13066	0.97	reliable 3' end	Hs.299465	12q13
AGCCACTGCA#	64	LCN7	lipocalin 7	BC009048	MGCp5s	2140	0.97	reliable 3' end	Hs.173508	1p35.1
GGCAGCCAGA	64	MLP	MARCKS-like protein	BC007904	MGCp5s	1396	0.97	reliable 3' end	Hs.75061	1p34.3
GGTCCAGTGT	64	Hs.181013	Sapiens, Similar to phosphoglycerate mutase 1 (brain), clone MGC:15086 IMAGE:4299008, mRNA, complete cds	BC011678	MGCp5s	4624	0.97	reliable 3' end	Hs.181013	Unknown
CTGGGCCTGG	63	PLD3	phospholipase D3	BC000553	MGCp5r	1788	0.941	reliable 3' end	Hs.74573	19q13.2
TTGTAATCGT	63	OAZ1	ornithine decarboxylase antizyme 1	NM_004152	Refseqsr	6111	0.864	reliable 3' end	Hs.446427	19p13.3
ACATCATCGA	62	RPL12	ribosomal protein L12	NM_000976	Refseqsr	12941	0.864	reliable 3' end	Hs.378011	9q34
CAGCAGAAGC	62	SERF2	small EDRK-rich factor 2	BC009869	MGCp5s	4046	0.97	reliable 3' end	Hs.380718	15q15.1
GGGGCAGGGC	62	GFAP	glial fibrillary acidic protein	NM_002055	Refseqp5s	3260	0.624	internal tag	Hs.406397	17q21
GGCTGGTCTG	61	MGC4677	hypothetical protein MGC4677	BC010491	MGCp5s	1298	0.97	reliable 3' end	Hs.432419	2p11.2
GGGCCTGTGC	61	SLC16A3	solute carrier family 16 (monocarboxylic acid transporters), member 3	NM_004207	Refseqsr	1293	0.864	reliable 3' end	Hs.323477	17q25
GACTCTGGTG	60	RPS15A	ribosomal protein S15a	AA558315	Nup5s	4288	0.796	reliable 3' end	Hs.433406	16p
CTGGGCGTGT	59	GRB7	growth factor receptor-bound protein 7	NM_005310	Refseqsr	2030	0.498	internal tag	Hs.86859	17q21.2
ACCTGTATCC	57	IFITM3	interferon induced transmembrane protein 3 (1-8U)	BC008417	MGCp5s	3986	0.97	reliable 3' end	Hs.433414	11p15.5
CCGTGGTCAC	57	AP2S1	adaptor-related protein complex 2, sigma 1 subunit	BC006337	MGCp5s	976	0.97	reliable 3' end	Hs.119591	19q13.2-q13.3
GAACACATCC	57	RPL19	ribosomal protein L19	BC013016	MGCp5s	8802	0.97	reliable 3' end	Hs.426977	17q11.2-q12
GCGAAACCCC#	57	FLJ22313	hypothetical protein FLJ22313	BC005091	MGCp5r	5881	0.941	reliable 3' end	Hs.30211	7p14.2
GCGACAGCTC	57	-	-	-	-	-	-	-	-	-
ATCAAGGGTG	56	RPL9	ribosomal protein L9	BC012149	MGCp5s	7835	0.97	reliable 3' end	Hs.412370	4p13
ATGGCTGGGC	56	TAS1R1	taste receptor, type 1, member 1	NM_138697	Refseqp5s	426	0.92	reliable 3' end	Hs.124574	1p36.23
TGATTTCACT	56	RAB13	RAB13, member RAS oncogene family	BG115250	Nur	27434	0.453	undefined 3' end	Hs.151536	1q21.2
AGCAGGAGCA	55	MGC17528	hypothetical protein MGC17528	BC010541	MGCp5s	1451	0.97	reliable 3' end	Hs.8182	Unknown
CAGCTCACTG	55	RPL14	ribosomal protein L14	BC009294	MGCp5s	3846	0.97	reliable 3' end	Hs.235422	3p22-p21.2
CAGCTATTTC	54	FABP5	fatty acid binding protein 5 (psoriasis-associated)	NM_001444	Refseqsr	1292	0.864	reliable 3' end	Hs.408061	8q21.13
CTCAGACAGT	54	RPS27L	ribosomal protein S27-like	BC003667	MGCp5s	1272	0.97	reliable 3' end	Hs.108957	15q22.1
CTGTACAGAC	54	TUBB2	tubulin, beta, 2	BC012835	MGCp5s	4248	0.97	reliable 3' end	Hs.251653	Unknown
CTGCTATACG	53	RPL5	ribosomal protein L5	BC001882	MGCp5s	5960	0.97	reliable 3' end	Hs.180946	1p22.1
GCGGCGGCTC	53	-	-	-	-	-	-	-	-	-
ATCGCTTTCT	52	APP	amyloid beta (A4) precursor protein (protease nexin-II, Alzheimer disease)	NM_000484	pa_Refseq	4788	0.896	shorter alternative transcript	Hs.177486	21q21.3
CAGCGCGCCC	52	na	hypothetical gene supported by BC038466; BC047038	BG118284	Nur	1793	0.453	undefined 3' end	Hs.446474	4p16.3
CAGGCCCCAC	52	S100A11	S100 calcium binding protein A11 (calgizzarin)	BC001410	MGCp5s	2268	0.97	reliable 3' end	Hs.417004	1q21
GTGAAACCCT#	52	WBSCR21	Williams Beuren syndrome chromosome region 21	BC008251	MGCp5s	18156	0.97	reliable 3' end	Hs.182476	7q11.23
TGTCATCACA	52	LOXL2	lysyl oxidase-like 2	BC000594	MGCp5s	534	0.97	reliable 3' end	Hs.83354	8p21.3-p21.2
ATTCTCCAGT	51	RPL23	ribosomal protein L23	BC010114	MGCp5s	18835	0.97	reliable 3' end	Hs.406300	17q
CAAGGGCTTG	50	RAP1B	RAP1B, member of RAS oncogene family	BC000176	MGCp5s	1354	0.97	reliable 3' end	Hs.156764	12q14
GACGCGGCGC	50	CDC42EP5	CDC42 effector protein (Rho GTPase binding) 5	BQ448622	Nur	359	0.453	undefined 3' end	Hs.352987	19q13.42
CAGCTGGGGC	49	PTBP1	polypyrimidine tract binding protein 1	BC002397	MGCp5s	747	0.97	reliable 3' end	Hs.172550	19p13.3
CCATTGCACT#	49	H63	H63 breast cancer expressed gene	BC012124	MGCp5r	6923	0.941	reliable 3' end	Hs.323966	15q15.1
GGGAGGGGTG	49	Hs.380363	Homo sapiens transcribed sequences	AW340375	Nur	1194	0.453	undefined 3' end	Hs.380363	Unknown
GCGGGGTACC	48	PM5	pM5 protein	NM_014287	Refseqsr	1615	0.864	reliable 3' end	Hs.439182	16p13.11
CGCGCCCGGC	47	MPST	mercaptopyruvate sulfurtransferase	BC009450	MGCp5s	576	0.97	reliable 3' end	Hs.248267	22q13.1
GCACCCTCAG	47	RGS3	regulator of G-protein signalling 3	NM_130795	Refseqp5s	461	0.92	reliable 3' end	Hs.82294	9q32
GCCGGGTGGG	47	BSG	basigin (OK blood group)	BC009040	MGCp5s	6419	0.97	reliable 3' end	Hs.74631	19p13.3
GGAAGGGGGA	47	CFL1	cofilin 1 (non-muscle)	BQ430196	Nur	1183	0.453	undefined 3' end	Hs.180370	11q13
GGCTGTACCC	47	CSRP1	cysteine and glycine-rich protein 1	BC007492	FLp5s	3905	0.903	reliable 3' end	Hs.108080	1q32
CCCGGGAGCG	46	PDLIM1	PDZ and LIM domain 1 (elfin)	BC000915	MGCp5s	624	0.97	reliable 3' end	Hs.75807	10q22-q26.3
TCTCTACCCA	46	APLP2	amyloid beta (A4) precursor-like protein 2	BC000373	MGCp5s	2301	0.97	reliable 3' end	Hs.279518	11q24
TGCAGGCCTG	46	WARS	tryptophanyl-tRNA synthetase	NM_004184	Refseqp5s	1027	0.92	reliable 3' end	Hs.82030	14q32.31
ACACTTCTTT	45	GNG11	guanine nucleotide binding protein (G protein), gamma 11	NM_004126	Refseqp5s	1093	0.92	reliable 3' end	Hs.83381	7q31-q32
CGAGGGGCCA	45	ACTN4	actinin, alpha 4	BC005033	MGCr	2135	0.899	undefined 3' end	Hs.182485	19q13
CTGGCCCGGA	45	VASP	vasodilator-stimulated phosphoprotein	NM_003370	Refseqp5s	522	0.92	reliable 3' end	Hs.93183	19q13.2-q13.3
GATGCTGCCA	45	RPL22	ribosomal protein L22	X59357	FLr	3625	0.709	undefined 3' end	Hs.326249	1p36.3-p36.2
GCCCGCCTTG	45	POLR2J	polymerase (RNA) II (DNA directed) polypeptide J, 13.3kDa	NM_006234	Refseqsr	1640	0.864	reliable 3' end	Hs.220255	7q11.2
GCCGCCCTGC	45	ACADVL	acyl-Coenzyme A dehydrogenase, very long chain	BC012912	MGCp5s	1619	0.97	reliable 3' end	Hs.82208	17p13-p11
TCTAACAACG	45	-	-	-	-	-	-	-	-	-
AATAGGTCCA	44	RPS25	ribosomal protein S25	BC004986	MGCp5s	13672	0.97	reliable 3' end	Hs.409158	11q23.3
CCGGGTGATG	44	ATOX1	ATX1 antioxidant protein 1 homolog (yeast)	N27759	Nup5s	2035	0.796	reliable 3' end	Hs.279910	5q32
CCTGGTCCCA	44	KRT7	keratin 7	BC002700	MGCp5s	1975	0.97	reliable 3' end	Hs.23881	12q12-q13
GTACTGTGGC	44	CLIC1	chloride intracellular channel 1	NM_001288	Refseqp5s	1402	0.92	reliable 3' end	Hs.414565	6p22.1-p21.2
CCAGGAGGAA	43	HSPA8	heat shock 70kDa protein 8	BC007276	MGCp5s	4820	0.97	reliable 3' end	Hs.180414	11q24.1
CACTTGCCCT	42	ACAS2	acetyl-Coenzyme A synthetase 2 (ADP forming)	BC012172	MGCp5s	4367	0.97	reliable 3' end	Hs.14779	20q11.23
CCACGTGGCT	42	SEMA6B	sema domain, transmembrane domain (TM), and cytoplasmic domain, (semaphorin) 6B	NM_133327	Refseqp5s	289	0.92	reliable 3' end	Hs.148932	19p13.3
CCTTCGAGAT	42	RPS5	ribosomal protein S5	BC018151	FLp5s	4652	0.903	reliable 3' end	Hs.356019	19q13.4
CGTGGGTGGG	42	HMOX1	heme oxygenase (decycling) 1	BC001491	FLp5s	1265	0.903	reliable 3' end	Hs.202833	22q13.1
GCACCTGTCG	42	ANPEP	alanyl (membrane) aminopeptidase (aminopeptidase N, aminopeptidase M, microsomal aminopeptidase, CD13, p150)	NM_001150	Refseqp5s	284	0.92	reliable 3' end	Hs.1239	15q25-q26
CCTGGAAGAG	41	P4HB	procollagen-proline, 2-oxoglutarate 4-dioxygenase (proline 4-hydroxylase), beta polypeptide (protein disulfide isomerase; thyroid hormone binding protein p55)	BC010859	MGCp5s	2655	0.97	reliable 3' end	Hs.410578	17q25
CCTGTAGTAT	41	-	-	-	-	-	-	-	-	-
GGGCCCCCTG	41	8D6A	8D6 antigen	BC007083	MGCp5s	545	0.69	internal tag	Hs.106196	19p13.3-p13.2
TGGTGTATGC	41	Hs.397303	Homo sapiens transcribed sequence with weak similarity to protein prf:810024C (H.sapiens) 810024C cytochrome oxidase I [Homo sapiens]	BG236811	Nur	1582	0.453	undefined 3' end	Hs.397303	Unknown
ATAATTCTTT	40	RPS29	ribosomal protein S29	NM_001032	Refseqp5s	27222	0.92	reliable 3' end	Hs.539	14q
CACGCAATGC	40	AES	amino-terminal enhancer of split	NM_001130	Refseqsr	2089	0.864	reliable 3' end	Hs.375592	19p13.3
GACAGGCTGG	40	COL18A1	collagen, type XVIII, alpha 1	NM_130445	Refseqp5s	496	0.92	reliable 3' end	Hs.78409	21q22.3
GGCTCCCACT	40	HSPCB	heat shock 90kDa protein 1, beta	BC012807	MGCp5s	3338	0.97	reliable 3' end	Hs.74335	6p12
GTGCGCTAGG	40	MGC49942	hypothetical protein MGC49942	BG058361	Nup5s	1899	0.796	reliable 3' end	Hs.9408	17p13.2
AAGGAGATGG	39	RPL31	ribosomal protein L31	BC001663	MGCp5s	13317	0.97	reliable 3' end	Hs.184014	2q12.1
ATGGCAACAG	39	ITGA5	integrin, alpha 5 (fibronectin receptor, alpha polypeptide)	BC008786	MGCp5s	1183	0.97	reliable 3' end	Hs.149609	12q11-q13
CTGGCGCGAG	39	ARHGDIB	Rho GDP dissociation inhibitor (GDI) beta	BQ437087	Nur	305	0.453	undefined 3' end	Hs.83656	12p12.3
GCGCTGGAGT	39	SF3B5	splicing factor 3b, subunit 5, 10kDa	BC000198	MGCp5r	2407	0.941	reliable 3' end	Hs.110695	6q24.1
GCTGGCAGGC	39	CHKL	choline kinase-like	NM_005198	Refseqsr	690	0.864	reliable 3' end	Hs.154886	22q13.33
GGCAAGAAGA	39	RPL27	ribosomal protein L27	BC010026	MGCp5s	7609	0.97	reliable 3' end	Hs.405528	17q21.1-q21.2
GTGGCATCAC	39	NOLA3	nucleolar protein family A, member 3 (H/ACA small nucleolar RNPs)	BC008886	MGCp5s	1466	0.97	reliable 3' end	Hs.14317	15q14-q15
TCCGGCCGCG	39	HSPC016	hypothetical protein HSPC016	BC001102	MGCp5s	1595	0.97	reliable 3' end	Hs.397853	3p21.31
CTGTTGATTG	38	HNRPA1	heterogeneous nuclear ribonucleoprotein A1	BC012158	pa_MGC	5589	0.92	shorter alternative transcript	Hs.376844	12q13.1
GAAAAATGGT	38	LAMR1	laminin receptor 1 (ribosomal protein SA, 67kDa)	BC010418	MGCp5s	19428	0.97	reliable 3' end	Hs.446421	3p21.3
GCAGAGCAGT	38	LYL1	lymphoblastic leukemia derived sequence 1	BC002796	MGCp5r	311	0.941	reliable 3' end	Hs.46446	19p13.2
GTGGCAGGTG	38	LOC64167	aminopeptidase	NM_022350	Refseqp5r	2567	0.879	reliable 3' end	Hs.280380	16
CAATGCTGCC	37	Hs.322680	Sapiens cDNA: FLJ21547 fis, clone COL06206.	H88077	Nur	2404	0.453	undefined 3' end	Hs.322680	Unknown
CCGTGACTCT	37	FSTL1	follistatin-like 1	BC000055	MGCp5s	1452	0.97	reliable 3' end	Hs.433622	3q13.33
CGCAAGCTGG	37	LMNA	lamin A/C	BC003162	MGCp5s	892	0.97	reliable 3' end	Hs.377973	1q21.2-q21.3
CTCATAGCAG	37	TPT1	tumor protein, translationally-controlled 1	BQ288005	Nup5s	3851	0.796	reliable 3' end	Hs.401448	13q12-q14
CTGAAGGCTG	37	XPO7	exportin 7	BQ338362	Nur	334	0.453	undefined 3' end	Hs.172685	8p21
GCCATAAAAT	37	PRG1	proteoglycan 1, secretory granule	BC015516	FLp5s	1143	0.903	reliable 3' end	Hs.1908	10q22.1
GCTGCAGCAC	37	RPS18	ribosomal protein S18	BQ337852	Nur	552	0.453	undefined 3' end	Hs.275865	6p21.3
TACAAGAGGA	37	RPL6	ribosomal protein L6	BC004138	MGCp5s	5422	0.97	reliable 3' end	Hs.409045	12q24.1
TGCCTGCACC	37	CST3	cystatin C (amyloid angiopathy and cerebral hemorrhage)	NM_000099	Refseqp5s	9464	0.92	reliable 3' end	Hs.304682	20p11.21
GCCTCCTCCC	36	eIF3k	eukaryotic translation initiation factor 3 subunit k	BC007559	MGCp5s	3129	0.97	reliable 3' end	Hs.250691	19q13.2
GCGTGCTCTC	36	-	-	-	-	-	-	-	-	-
GGGGGTCACC	36	ATP5G1	ATP synthase, H+ transporting, mitochondrial F0 complex, subunit c (subunit 9), isoform 1	BC004963	MGCp5s	2065	0.97	reliable 3' end	Hs.80986	17q21.33
GTGGCACACG	36	EIF3S2	eukaryotic translation initiation factor 3, subunit 2 beta, 36kDa	BC003140	MGCp5s	2450	0.97	reliable 3' end	Hs.192023	1p34.1
GTTGCGGAGG	36	SC5DL	sterol-C5-desaturase (ERG3 delta-5-desaturase homolog, fungal)-like	AI832763	Nur	203	0.453	undefined 3' end	Hs.288031	11q23.3
TCCTGCCCCA	36	PTMS	parathymosin	BC007616	MGCp5s	2626	0.97	reliable 3' end	Hs.457828	17q12-q22
TGGCCCCCGC	36	USF2	upstream transcription factor 2, c-fos interacting	AA489017	Nup5s	1346	0.796	reliable 3' end	Hs.93649	19q13
ACTGGGTCTA	35	NME2	non-metastatic cells 2, protein (NM23B) expressed in	BC002476	MGCp5s	3658	0.97	reliable 3' end	Hs.433416	17q21.3
GCTCAGGTCT	35	na	hypothetical gene supported by BC023596	BQ420367	Nur	377	0.453	undefined 3' end	Hs.288203	1p36.12
GCTGGCTGGC	35	CCT7	chaperonin containing TCP1, subunit 7 (eta)	NM_006429	Refseqp5s	2227	0.92	reliable 3' end	Hs.108809	2p13.2
GTCTGCGTGC	35	PSMA1	proteasome (prosome, macropain) subunit, alpha type, 1	BC008472	MGCp5s	987	0.97	reliable 3' end	Hs.82159	11p15.1
TGCGCTGGCC	35	LTBP3	latent transforming growth factor beta binding protein 3	NM_021070	Refseqp5r	720	0.879	reliable 3' end	Hs.289019	11q12
TGGGAAGTGG	35	MEG3	maternally expressed 3	AK055725	FLsr	1682	0.84	reliable 3' end	Hs.112844	14q32
TTCAATAAAA	35	RPLP1	ribosomal protein, large, P1	BC007590	MGCp5s	23609	0.97	reliable 3' end	Hs.424299	15q22
TTGGTCAGGC#	35	CAMLG	calcium modulating ligand	NM_001745	Refseqp5s	4135	0.92	reliable 3' end	Hs.13572	5q23
AAGGTCGAGC	34	RPL24	ribosomal protein L24	BC000690	MGCp5s	3247	0.97	reliable 3' end	Hs.184582	3q12
AGCCTTTGTT	34	SERPINH1	serine (or cysteine) proteinase inhibitor, clade H (heat shock protein 47), member 1, (collagen binding protein 1)	BC014623	FLp5s	1530	0.903	reliable 3' end	Hs.9930	11q13.5
AGTGCCGTGT	34	MX1	myxovirus (influenza virus) resistance 1, interferon-inducible protein p78 (mouse)	NM_002462	Refseqsr	496	0.864	reliable 3' end	Hs.76391	21q22.3
CCCTGTTCAG	34	TIE	tyrosine kinase with immunoglobulin and epidermal growth factor homology domains	NM_005424	Refseqp5s	120	0.92	reliable 3' end	Hs.78824	1p34-p33
GCACAAGAAG	34	Hs.289721	Sapiens mRNA; cDNA DKFZp564D0164 (from clone DKFZp564D0164)	BQ287964	Nup5s	5818	0.796	reliable 3' end	Hs.289721	Unknown
GCTCAGCTGG	34	EEF1D	eukaryotic translation elongation factor 1 delta (guanine nucleotide exchange protein)	BC012819	MGCp5s	1993	0.97	reliable 3' end	Hs.432848	8q24.3
GCTCCGAGCG	34	RPS16	ribosomal protein S16	BQ344595	Nur	1511	0.453	undefined 3' end	Hs.397609	19q13.1
TCGAAGCCCC	34	HNRPAB	heterogeneous nuclear ribonucleoprotein A/B	BE872723	Nup5s	8705	0.796	reliable 3' end	Hs.81361	5q35.3
TGGCTAGTGT	34	PSMB7	proteasome (prosome, macropain) subunit, beta type, 7	BC000509	MGCp5s	2160	0.97	reliable 3' end	Hs.433434	9q34.11-q34.12
CAGCGCTGCA	33	CDC37	CDC37 cell division cycle 37 homolog (S. cerevisiae)	BC008793	MGCp5s	609	0.97	reliable 3' end	Hs.160958	19p13.2
CCACTCCTCA	33	DAD1	defender against cell death 1	BC007403	MGCp5s	1801	0.97	reliable 3' end	Hs.82890	14q11-q12
CCGATCACCG	33	EIF2S2	eukaryotic translation initiation factor 2, subunit 2 beta, 38kDa	BC000934	MGCp5s	985	0.97	reliable 3' end	Hs.12163	20pter-q12
CGGCTGAATT	33	PGD	phosphogluconate dehydrogenase	BC000368	MGCp5s	1309	0.97	reliable 3' end	Hs.392837	1p36.3-p36.13
CGGCTGGTGA	33	PSMB1	proteasome (prosome, macropain) subunit, beta type, 1	BC000508	MGCp5s	1614	0.97	reliable 3' end	Hs.407981	6q27
GGCTGGTCTC	33	IMAGE3455200	hypothetical protein IMAGE3455200	BC002911	MGCp5s	1246	0.97	reliable 3' end	Hs.324844	16p11.2
GGTGAGACAC	33	SLC25A6	solute carrier family 25 (mitochondrial carrier; adenine nucleotide translocator), member 6	BC008737	MGCp5s	3507	0.97	reliable 3' end	Hs.407372	Xp22.32andYp
TCACAAGCAA	33	NACA	nascent-polypeptide-associated complex alpha polypeptide	NM_005594	Refseqp5s	4855	0.92	reliable 3' end	Hs.32916	12q23-q24.1
CACCACGGGC	32	BCAR1	breast cancer anti-estrogen resistance 1	NM_014567	Refseqsr	359	0.864	reliable 3' end	Hs.273219	16q22-q23
CCCCCTGCCC	32	FLJ10350	hypothetical protein FLJ10350	BC003083	MGCp5s	1547	0.97	reliable 3' end	Hs.177596	1p34.3
GCCAGCCCAG	32	TRIM28	tripartite motif-containing 28	BC004978	MGCp5s	1975	0.97	reliable 3' end	Hs.228059	19q13.4
GTGACAGAAG	32	EIF4A1	eukaryotic translation initiation factor 4A, isoform 1	BC006210	MGCp5s	3627	0.97	reliable 3' end	Hs.356129	17p13
GTGACTGCCA	32	DPH2L1	diptheria toxin resistance protein required for diphthamide biosynthesis-like 1 (S. cerevisiae)	BC003099	MGCp5s	1437	0.97	reliable 3' end	Hs.84183	17p13.3
TAGGGCAATC	32	SMT3H2	SMT3 suppressor of mif two 3 homolog 2 (yeast)	BC008450	pa_MGC	3546	0.92	shorter alternative transcript	Hs.180139	17q25
TCACAGTGCC	32	FLNB	filamin B, beta (actin binding protein 278)	BQ299789	Nur	693	0.453	undefined 3' end	Hs.81008	3p14.3
TCTGCCTGGG	32	-	-	-	-	-	-	-	-	-
TGGAGTGGAG	32	GUK1	guanylate kinase 1	BC009914	MGCp5s	3313	0.97	reliable 3' end	Hs.3764	1q32-q41
TTACCATATC	32	RPL39	ribosomal protein L39	BC001019	MGCp5s	7379	0.97	reliable 3' end	Hs.406478	Xq22-q24
TTGTGCACGC	32	ELTD1	EGF, latrophilin and seven transmembrane domain containing 1	AF192403	FLr	49	0.709	undefined 3' end	Hs.57958	1p33-p32
TTTGCGTCAG	32	-	-	-	-	-	-	-	-	-
AGGTCCTAGC	31	GSTP1	glutathione S-transferase pi	BC010915	MGCp5s	2949	0.97	reliable 3' end	Hs.226795	11q13
CAGATCTTTG	31	UBA52	ubiquitin A-52 residue ribosomal protein fusion product 1	AF348700	FLp5s	2755	0.903	reliable 3' end	Hs.5308	19p13.1-p12
CAGGAGGAGT	31	GRP58	glucose regulated protein, 58kDa	BC014433	FLp5s	1493	0.903	reliable 3' end	Hs.13751	15q15
CATATCATTA	31	IGFBP7	insulin-like growth factor binding protein 7	NM_001553	Refseqp5s	6488	0.92	reliable 3' end	Hs.119206	4q12
CCCTTAGCTT	31	MRLC2	myosin regulatory light chain MRLC2	NM_033546	Refseqp5s	1544	0.92	reliable 3' end	Hs.233936	18p11.31
GACCGCGGCT	31	CLDN5	claudin 5 (transmembrane protein deleted in velocardiofacial syndrome)	BC002404	MGCp5r	350	0.941	reliable 3' end	Hs.110903	22q11.21
GAGGTCCCTG	31	PSMA6	proteasome (prosome, macropain) subunit, alpha type, 6	BC002979	MGCp5s	2221	0.97	reliable 3' end	Hs.410276	14q13
GCAGCTCAGG	31	MRPL52	mitochondrial ribosomal protein L52	AI417297	Nup5s	1240	0.796	reliable 3' end	Hs.355935	14q11.2
GCTGCCCTTG	31	TUBA6	tubulin alpha 6	BC011790	MGCp5s	2244	0.97	reliable 3' end	Hs.406578	12q12-q14
GGCACTCCTG	31	-	-	-	-	-	-	-	-	-
GGGCCCCGCA	31	PMPCA	peptidase (mitochondrial processing) alpha	D50913	FLsr	676	0.84	reliable 3' end	Hs.75353	9q34.3
GTGACCACGG	31	na	hypothetical gene supported by AK095693	BQ447386	Nup5s	18808	0.796	reliable 3' end	Hs.24895	20p11.21
TCTGTACACC	31	RPS11	ribosomal protein S11	BC010187	MGCp5s	2168	0.97	reliable 3' end	Hs.182740	19q13.3
AACACAGTGC	30	NTN4	netrin 4	AF278532	FLsr	182	0.84	reliable 3' end	Hs.102541	12q22-q23
ACTCCAAAAA	30	na	hypothetical gene supported by BC012990	BC012990	FLp5r	10211	0.829	reliable 3' end	Hs.344078	16q24.1
CCCGACGTGC	30	NDUFA3	NADH dehydrogenase (ubiquinone) 1 alpha subcomplex, 3, 9kDa	BC011021	MGCp5r	1673	0.941	reliable 3' end	Hs.198269	19q13.42
CCCTGCCTTG	30	MDK	midkine (neurite growth-promoting factor 2)	BC011704	MGCp5s	1094	0.97	reliable 3' end	Hs.82045	11p11.2
CTCTTCGAGA	30	GPX1	glutathione peroxidase 1	BC000742	MGCp5s	1947	0.97	reliable 3' end	Hs.76686	3p21.3
GCCCTCGGCC	30	PPM1G	protein phosphatase 1G (formerly 2C), magnesium-dependent, gamma isoform	BC000057	MGCp5r	1057	0.941	reliable 3' end	Hs.17883	2p23.3
GGCTTTACCC	30	EIF5A	eukaryotic translation initiation factor 5A	BC001832	MGCp5s	3475	0.97	reliable 3' end	Hs.119140	17p13-p12
GGGCCCAGGA	30	FLJ12150	hypothetical protein FLJ12150	BC008904	MGCp5s	1201	0.97	reliable 3' end	Hs.118983	8q24.3
TCCGTGGTTG	30	BASP1	brain abundant, membrane attached signal protein 1	BC000518	MGCp5r	2406	0.941	reliable 3' end	Hs.79516	5p15.1-p14
ACAGAGCACA	29	LAMA4	laminin, alpha 4	NM_002290	Refseqsr	178	0.864	reliable 3' end	Hs.78672	6q21
CCGGGCCCAG	29	TRIP6	thyroid hormone receptor interactor 6	BC004999	MGCp5r	596	0.941	reliable 3' end	Hs.380230	7q22
GTGGCGGGCG#	29	SIGLEC11	sialic acid binding Ig-like lectin 11	NM_052884	Refseqp5s	2636	0.92	reliable 3' end	Hs.269347	19q13.33
TCGTCTTTAT	29	RPS7	ribosomal protein S7	BC002866	MGCp5s	3926	0.97	reliable 3' end	Hs.301547	2p25
TGAGCCCGGC	29	SCYL1	SCY1-like 1 (S. cerevisiae)	BC009967	MGCp5s	1158	0.97	reliable 3' end	Hs.238839	Unknown
TGTCCTGGTT	29	CDKN1A	cyclin-dependent kinase inhibitor 1A (p21, Cip1)	BC001935	MGCp5s	1646	0.97	reliable 3' end	Hs.179665	6p21.2
AATCTGCGCC	28	G1P2	interferon, alpha-inducible protein (clone IFI-15K)	BC009507	MGCp5s	1054	0.97	reliable 3' end	Hs.432233	1p36.33
ACTGAAGGCG	28	ADAM15	a disintegrin and metalloproteinase domain 15 (metargidin)	NM_003815	Refseqp5s	637	0.92	reliable 3' end	Hs.92208	1q21.3
AGCAGGGCTC	28	PPP1R14B	protein phosphatase 1, regulatory (inhibitor) subunit 14B	NM_138689	Refseqp5s	2418	0.92	reliable 3' end	Hs.406326	11q13
CCGTGGTCGT	28	FBL	fibrillarin	NM_001436	Refseqp5s	1320	0.92	reliable 3' end	Hs.99853	19q13.1
GGAGGCCGAG	28	MGC4342	hypothetical protein MGC4342	BC014923	pa_MGC	527	0.92	shorter alternative transcript	Hs.301342	1p36.13
GGAGTGGACA	28	RPL18	ribosomal protein L18	BC000374	MGCp5s	3662	0.97	reliable 3' end	Hs.409634	19q13
TGAAGGAGCC	28	ATP5G2	ATP synthase, H+ transporting, mitochondrial F0 complex, subunit c (subunit 9), isoform 2	NM_005176	pa_Refseq	2732	0.896	shorter alternative transcript	Hs.89399	12q13.13
TGCAGCGCCT	28	UP	uridine phosphorylase	BC001405	MGCp5s	725	0.97	reliable 3' end	Hs.77573	7p12.3
ACAAGTACTG	27	CDH5	cadherin 5, type 2, VE-cadherin (vascular epithelium)	NM_001795	Refseqp5s	358	0.92	reliable 3' end	Hs.76206	16q22.1
ATTTGTCCCA	27	HMGA1	high mobility group AT-hook 1	BC008963	MGCp5s	2018	0.97	reliable 3' end	Hs.57301	6p21
CAGGAACGGG	27	MAP2K2	mitogen-activated protein kinase kinase 2	BC000471	MGCp5r	1674	0.941	reliable 3' end	Hs.72241	7q32
CAGTCTCTCA	27	RPS10	ribosomal protein S10	BC005012	MGCp5s	2804	0.97	reliable 3' end	Hs.406620	6p21.31
CCAGGCACGC	27	DXS9928E	DNA segment on chromosome X (unique) 9928 expressed sequence	BC000028	MGCp5s	866	0.97	reliable 3' end	Hs.54277	Xq28
CTGTCCTAGC	27	TIP-1	Tax interaction protein 1	NM_014604	Refseqp5s	274	0.92	reliable 3' end	Hs.12956	17p13
GCCAGGGCGG	27	HM13	histocompatibility (minor) 13	BQ478111	Nup5s	1091	0.796	reliable 3' end	Hs.386538	20q11.21
GCTTGGATCT	27	Hs.356623	Homo sapiens transcribed sequence with moderate similarity to protein pir:I60307 (E. coli) I60307 beta-galactosidase, alpha peptide - Escherichia coli	N74180	Nup5s	2339	0.796	reliable 3' end	Hs.356623	Unknown
GGGAGCCCGG	27	PVRL2	poliovirus receptor-related 2 (herpesvirus entry mediator B)	BC003091	MGCp5s	899	0.97	reliable 3' end	Hs.183986	19q13.2-q13.4
GGGGTCAGGG	27	PYGB	phosphorylase, glycogen; brain	BC017045	ip_MGC	1896	0.501	internal tag	Hs.75658	20p11.2-p11.1
TAACTTGTGA	27	ITGAV	integrin, alpha V (vitronectin receptor, alpha polypeptide, antigen CD51)	BG115103	Nur	2470	0.431	internal tag	Hs.295726	2q31-q32
TCCTGCTGCC	27	MGC13114	hypothetical protein MGC13114	BC007207	MGCp5s	1341	0.97	reliable 3' end	Hs.455758	16p13.3
TGCAGGTGGC	27	HT036	hypothetical protein HT036	AF284750	FLp5s	207	0.903	reliable 3' end	Hs.321669	1p34.1
TTATGGGATC	27	GNB2L1	guanine nucleotide binding protein (G protein), beta polypeptide 2-like 1	BC010119	MGCp5s	5491	0.97	reliable 3' end	Hs.5662	5q35.3
AGGTGGCAAG	26	ODC1	ornithine decarboxylase 1	AA612645	Nur	9291	0.453	undefined 3' end	Hs.75212	2p25
ATGGCGCAGT	26	TRIM8	tripartite motif-containing 8	NM_030912	Refseqp5s	709	0.92	reliable 3' end	Hs.54580	10q24.3
CATCTGTGAG	26	DAP	death-associated protein	BC002726	MGCp5s	949	0.97	reliable 3' end	Hs.75189	5p15.2
CCTGTAGTCC#	26	TMG4	transmembrane gamma-carboxyglutamic acid protein 4	BC010052	MGCp5s	5345	0.97	reliable 3' end	Hs.306226	11p13
CGCAGTGTCC	26	ATP6V0C	ATPase, H+ transporting, lysosomal 16kDa, V0 subunit c	BC009290	MGCp5s	1903	0.97	reliable 3' end	Hs.389107	16p13.3
CTGAGTCTCC	26	GNAI2	guanine nucleotide binding protein (G protein), alpha inhibiting activity polypeptide 2	BC012138	MGCp5r	1131	0.941	reliable 3' end	Hs.77269	3p21
CTTGTAACAG	26	LAMB1	laminin, beta 1	NM_002291	Refseqsr	382	0.864	reliable 3' end	Hs.82124	7q22
GATGAGTCTC	26	PSMA7	proteasome (prosome, macropain) subunit, alpha type, 7	BC004427	MGCp5s	2595	0.97	reliable 3' end	Hs.233952	20q13.33
GCGAGCAGCG	26	-	-	-	-	-	-	-	-	-
GGATGTGAAA	26	CD99	CD99 antigen	BC010109	MGCp5s	1587	0.97	reliable 3' end	Hs.433387	Xp22.32
GGCAGAGGAC	26	NME1	non-metastatic cells 1, protein (NM23A) expressed in	BC000293	MGCp5s	1947	0.97	reliable 3' end	Hs.118638	17q21.3
GGCCAAAGGC	26	SNX17	sorting nexin 17	BC002610	MGCp5s	1067	0.97	reliable 3' end	Hs.278569	2p23-p22
GGCCTGCTGC	26	GRCC10	likely ortholog of mouse gene rich cluster, C10 gene	BC009925	MGCp5s	3020	0.97	reliable 3' end	Hs.405913	12p13.31
GGCGCCTCCT	26	TALDO1	transaldolase 1	BC010103	MGCp5s	970	0.97	reliable 3' end	Hs.77290	11p15.5-p15.4
GGTGGGGAGA	26	VAT1	vesicle amine transport protein 1 homolog (T californica)	BC001913	MGCp5s	728	0.97	reliable 3' end	Hs.157236	17q21
GTGTGGGGGG	26	JUP	junction plakoglobin	BC011865	MGCp5s	1561	0.97	reliable 3' end	Hs.2340	17q21
TCCGAGCCCC	26	TXNRD2	thioredoxin reductase 2	BC007489	MGCp5s	384	0.97	reliable 3' end	Hs.12971	22q11.21
TCTGGTTTGT	26	TMP21	transmembrane trafficking protein	BM153769	Nur	1219	0.453	undefined 3' end	Hs.74137	14q24.3
TGGATCAACC	26	CAV1	caveolin 1, caveolae protein, 22kDa	NM_001753	ip_Refseq	573	0.823	internally primed site	Hs.74034	7q31.1
TTGGAGATCT	26	NDUFA4	NADH dehydrogenase (ubiquinone) 1 alpha subcomplex, 4, 9kDa	NM_002489	Refseqp5s	9445	0.92	reliable 3' end	Hs.50098	7p21.3
AAGGGCGCGG	25	ANXA3	annexin A3	BC000871	MGCp5s	197	0.97	reliable 3' end	Hs.1378	4q13-q22
ACAAATCCTT	25	FKBP1A	FK506 binding protein 1A, 12kDa	BC001925	MGCp5s	953	0.97	reliable 3' end	Hs.380080	20p13
ACCACGCCCT	25	FTL	ferritin, light polypeptide	BE958949	Nur	13	0.431	internal tag	Hs.395714	19q13.3-q13.4
ACCGCCTGTG	25	C20orf149	chromosome 20 open reading frame 149	BC002531	MGCp5s	1807	0.97	reliable 3' end	Hs.79625	20q13.33
AGTGCAGGGC	25	RPL10	ribosomal protein L10	T50129	Nur	632	0.453	undefined 3' end	Hs.458148	Xq28
CCCCGCCAAG	25	CNN2	calponin 2	AK024835	FLp5s	765	0.903	reliable 3' end	Hs.169718	21q11.1
CCTCCACCTA	25	PRDX2	peroxiredoxin 2	BC003022	MGCp5s	2927	0.97	reliable 3' end	Hs.432121	13q12
CTGCCAACTT	25	CFL1	cofilin 1 (non-muscle)	BC012318	MGCp5s	1771	0.69	internal tag	Hs.180370	11q13
GCATAGGCTG	25	TUFM	Tu translation elongation factor, mitochondrial	BC010041	MGCp5r	1931	0.941	reliable 3' end	Hs.12084	16p11.2
GCCCCACAGC	25	HRIHFB2122	Tara-like protein	NM_007032	Refseqsr	451	0.864	reliable 3' end	Hs.40342	22q13.1
GCTGGGAGGG	25	MGC45806	hypothetical protein MGC45806	AK026009	FLp5s	710	0.903	reliable 3' end	Hs.20733	1p35.2
GGGCTGGGCC	25	PGLS	6-phosphogluconolactonase	NM_012088	Refseqp5s	936	0.92	reliable 3' end	Hs.100071	19p13.2
TGCTGACTCC	25	FLJ21841	hypothetical protein FLJ21841	NM_024609	Refseqp5s	782	0.92	reliable 3' end	Hs.29076	1q22
TGCTGGGTGG	25	FPGS	folylpolyglutamate synthase	BC009901	MGCp5s	1304	0.97	reliable 3' end	Hs.754	9cen-q34
TGTGCTCGGG	25	G2AN	alpha glucosidase II alpha subunit	D42041	FLsr	1979	0.84	reliable 3' end	Hs.76847	11q12.3
AGCCGAGATC	24	Hs.306784	Sapiens cDNA: FLJ21541 fis, clone COL06166.	AK025194	FLr	244	0.709	undefined 3' end	Hs.306784	Unknown
ATCGGGCCCG	24	SCAND1	SCAN domain containing 1	BC000785	MGCp5r	1513	0.941	reliable 3' end	Hs.274411	20q11.1-q11.23
ATGGCAAGGG	24	MGC40157	hypothetical protein MGC40157	R78843	Nur	1700	0.453	undefined 3' end	Hs.295362	17p11.2
CATCCTGCTG	24	PSMD2	proteasome (prosome, macropain) 26S subunit, non-ATPase, 2	BC002997	MGCp5s	1386	0.97	reliable 3' end	Hs.74619	3q27.3
CGTGCTGGCC	24	RRAS	related RAS viral (r-ras) oncogene homolog	NM_006270	Refseqp5s	280	0.92	reliable 3' end	Hs.9651	19q13.3-qter
GACTGTGCCA	24	DNCL1	dynein, cytoplasmic, light polypeptide 1	NM_003746	Refseqsr	2102	0.864	reliable 3' end	Hs.5120	12q24.23
GCCTGGCCAT	24	DKFZP564J157	DKFZp564J157 protein	NM_018457	Refseqp5s	977	0.92	reliable 3' end	Hs.457884	12q12
GCGAGCTGAA	24	MT2A	metallothionein 2A	AI721057	Nur	343	0.453	undefined 3' end	Hs.118786	16q13
GGTTATTTTG	24	SERPINE1	serine (or cysteine) proteinase inhibitor, clade E (nexin, plasminogen activator inhibitor type 1), member 1	BC010860	MGCp5r	582	0.941	reliable 3' end	Hs.82085	7q21.3-q22
TACTCTTGGC	24	HNRPL	heterogeneous nuclear ribonucleoprotein L	AB044547	FLp5s	2590	0.903	reliable 3' end	Hs.2730	19q13.2
TCACAGCCCC	24	SOX18	SRY (sex determining region Y)-box 18	AF270652	FLp5s	109	0.903	reliable 3' end	Hs.8619	20q13.33
AATCCTGTGG	23	RPL8	ribosomal protein L8	BC012197	MGCp5s	8980	0.97	reliable 3' end	Hs.178551	8q24.3
ACAGGGTGAC	23	EDF1	endothelial differentiation-related factor 1	NM_003792	FLr	2199	0.709	undefined 3' end	Hs.174050	9q34.3
AGAAAGATGT	23	ANXA1	annexin A1	BC001275	MGCp5s	4213	0.97	reliable 3' end	Hs.78225	9q12-q21.2
AGACCCACAA	23	HNRPAB	heterogeneous nuclear ribonucleoprotein A/B	BG567972	Nur	3130	0.453	undefined 3' end	Hs.81361	5q35.3
AGGGGCGCAG	23	SH3GL1	SH3-domain GRB2-like 1	BC001270	MGCp5s	963	0.97	reliable 3' end	Hs.97616	19p13.3
CCTCGGAAAA	23	RPL38	ribosomal protein L38	BC000603	MGCp5s	5391	0.97	reliable 3' end	Hs.425668	17q23-q25
CCTGCAATCC	23	CASP6	caspase 6, apoptosis-related cysteine protease	BC004460	MGCp5r	1071	0.941	reliable 3' end	Hs.3280	4q25
CCTGTGACAG	23	PRDX6	peroxiredoxin 6	NM_004905	pa_Refseq	946	0.896	shorter alternative transcript	Hs.120	1q24.1
CGGGCCGTGC	23	HAGH	hydroxyacyl glutathione hydrolase	BC002627	MGCp5r	474	0.941	reliable 3' end	Hs.155482	16p13.3
CGTGGGGTGT	23	SHANK3	SH3 and multiple ankyrin repeat domains 3	AB051437	FLsr	97	0.84	reliable 3' end	Hs.282076	22q13.3
CTCATAAGGA	23	HPRP8BP	U5 snRNP-specific 40 kDa protein (hPrp8-binding)	BG329248	Nup5s	14194	0.796	reliable 3' end	Hs.10290	1p35.1
CTGAGACAAA	23	BTF3	basic transcription factor 3	BC008062	MGCp5s	2254	0.97	reliable 3' end	Hs.101025	5q13.3
CTGGCGCCGA	23	ANAPC11	APC11 anaphase promoting complex subunit 11 homolog (yeast)	NM_016476	Refseqp5s	1355	0.92	reliable 3' end	Hs.183180	17q25.3
GACATCCCGG	23	MGC20262	hypothetical protein MGC20262	AJ420457	FLr	226	0.709	undefined 3' end	Hs.351871	9q34.3
GACGTGTGGG	23	H2AFZ	H2A histone family, member Z	NM_002106	Refseqsr	1714	0.864	reliable 3' end	Hs.119192	4q24
GAGCGGGATG	23	PSMB6	proteasome (prosome, macropain) subunit, beta type, 6	BC000835	MGCp5s	1412	0.97	reliable 3' end	Hs.77060	17p13
GCAAAACCCC#	23	Hs.15825	Sapiens, clone IMAGE:4151011, mRNA	BC011187	FLp5s	5213	0.903	reliable 3' end	Hs.15825	Unknown
GCAAGCCAAC	23	HNRPAB	heterogeneous nuclear ribonucleoprotein A/B	BE872723	Nup5s	4557	0.514	internal tag	Hs.81361	5q35.3
GCCCCGCCCT	23	C19orf6	chromosome 19 open reading frame 6	BC008957	MGCp5s	698	0.97	reliable 3' end	Hs.380962	19p13.3
GGAGGGATCA	23	ILK	integrin-linked kinase	NM_004517	Refseqp5s	1451	0.92	reliable 3' end	Hs.6196	11p15.5-p15.4
GGCCATCTCT	23	YWHAQ	tyrosine 3-monooxygenase/tryptophan 5-monooxygenase activation protein, theta polypeptide	BM150820	Nup5s	2732	0.796	reliable 3' end	Hs.74405	2p25.2
GGTGAAGACA	23	KIAA0375	KIAA0375 gene product	AB002373	FLsr	1404	0.84	reliable 3' end	Hs.26951	9p13.1
GTGACCTCCT	23	COX8	cytochrome c oxidase subunit VIII	NM_004074	Refseqsr	4609	0.864	reliable 3' end	Hs.433901	11q12-q13
GTGGCAGGCG	23	DKFZP586C1324	DKFZP586C1324 protein	AL110147	FLp5s	2493	0.903	reliable 3' end	Hs.372706	12q24.31
TAAAAATGTT	23	SERPINE1	serine (or cysteine) proteinase inhibitor, clade E (nexin, plasminogen activator inhibitor type 1), member 1	M14083	FLsr	1310	0.84	reliable 3' end	Hs.82085	7q21.3-q22
TAATCCTCAA	23	COL18A1	collagen, type XVIII, alpha 1	NM_130445	pa_Refseq	1016	0.896	shorter alternative transcript	Hs.78409	21q22.3
TAGGATGGGG	23	ATP1B3	ATPase, Na+/K+ transporting, beta 3 polypeptide	BC011835	MGCp5s	1140	0.97	reliable 3' end	Hs.76941	3q22-q23
TGGCCTCCCC	23	ARHGDIA	Rho GDP dissociation inhibitor (GDI) alpha	BC008701	MGCp5s	734	0.97	reliable 3' end	Hs.159161	17q25.3
TGGCTGTGTG	23	LOC284361	hypothetical protein LOC284361	AL512761	FLp5s	2047	0.903	reliable 3' end	Hs.250465	19q13.33-q13.41
TGGTACACGT	23	GRIM19	cell death-regulatory protein GRIM19	BC009189	MGCp5s	3455	0.97	reliable 3' end	Hs.279574	19p13.2
TTCCGGTTCC	23	NUCB1	nucleobindin 1	BC002356	MGCp5r	1761	0.941	reliable 3' end	Hs.172609	19q13.2-q13.4
AGCCTGCAGA	22	C19orf10	chromosome 19 open reading frame 10	BC010129	MGCp5s	1175	0.97	reliable 3' end	Hs.10927	19p13.3
AGTGCACGTG	22	RPL29	ribosomal protein L29	BC008926	pa_MGC	565	0.92	shorter alternative transcript	Hs.430207	3p21.3-p21.2
ATGAACCGCA	22	RPS3	ribosomal protein S3	BQ377049	Nur	538	0.453	undefined 3' end	Hs.354176	11q13.3-q13.5
CAATGTGTTA	22	NDUFA1	NADH dehydrogenase (ubiquinone) 1 alpha subcomplex, 1, 7.5kDa	BC000266	MGCp5s	3022	0.97	reliable 3' end	Hs.74823	Xq24
CAGTTCTCTG	22	MGC8721	hypothetical protein MGC8721	NM_016127	Refseqp5s	3896	0.92	reliable 3' end	Hs.279921	8p12
CCAACCGTGC	22	GLO1	glyoxalase I	BC011365	MGCp5s	1382	0.97	reliable 3' end	Hs.75207	6p21.3-p21.1
CCACGAGGTG	22	TMSB10	thymosin, beta 10	AA583957	Nur	294	0.453	undefined 3' end	Hs.76293	2p11.2
CCAGTGTCTG	22	-	-	-	-	-	-	-	-	-
CCTCAGGATA	22	TGFA	transforming growth factor, alpha	NM_003236	Refseqp5r	6182	0.467	internal tag	Hs.170009	2p13
CGTGGGGTGG	22	KIFC2	likely ortholog of mouse kinesin family member C2	BC017311	FLp5s	1219	0.903	reliable 3' end	Hs.92679	8q24.3
CTGGCCCGAG	22	ARHGDIB	Rho GDP dissociation inhibitor (GDI) beta	BC009200	MGCp5s	240	0.97	reliable 3' end	Hs.83656	12p12.3
GACAGCTGAG	22	AK1	adenylate kinase 1	BC001116	MGCp5r	2093	0.941	reliable 3' end	Hs.76240	9q34.1
GAGCTCCACA	22	PKIG	protein kinase (cAMP-dependent, catalytic) inhibitor gamma	NM_007066	Refseqp5s	651	0.92	reliable 3' end	Hs.3407	20q12-q13.1
GCCGCCATCA	22	P5	protein disulfide isomerase-related protein	BC001312	MGCp5s	635	0.97	reliable 3' end	Hs.182429	2p25.1
GCCGGCCGGA	22	BCL7C	B-cell CLL/lymphoma 7C	NM_004765	Refseqp5s	428	0.92	reliable 3' end	Hs.303197	16p11
GCGCGGGCGA	22	RPLP1	ribosomal protein, large, P1	BG056167	Nur	669	0.453	undefined 3' end	Hs.424299	15q22
GCGGCCAGTA	22	RPL36	ribosomal protein L36	AA721793	Nur	629	0.431	internal tag	Hs.433411	19p13.3
GCGGGAGGGC	22	ARL2	ADP-ribosylation factor-like 2	BC002530	MGCp5s	1010	0.97	reliable 3' end	Hs.399736	11q13
GCTGACTCAG	22	SLC4A11	solute carrier family 4, sodium bicarbonate transporter-like, member 11	NM_032034	Refseqp5s	182	0.92	reliable 3' end	Hs.105607	20p12
GTGCCTGAGA	22	LMNA	lamin A/C	M13452	FLr	839	0.709	undefined 3' end	Hs.377973	1q21.2-q21.3
TAGACTAGCA	22	TSPAN-3	tetraspan 3	BC009248	MGCp5s	3463	0.97	reliable 3' end	Hs.100090	15q24.1
TTAACCCCTC	22	RNASE1	ribonuclease, RNase A family, 1 (pancreatic)	BC005324	MGCp5s	2317	0.97	reliable 3' end	Hs.78224	14q11.2
AACGACCTCG	21	OK/SW-cl.56	beta 5-tubulin	BC005838	MGCp5s	3038	0.97	reliable 3' end	Hs.179661	6p21.32
ACAACGTCCA	21	ARHD	ras homolog gene family, member D	BC001338	MGCp5r	512	0.941	reliable 3' end	Hs.15114	11q14.3
CAAGTTCTTT	21	SQSTM1	sequestosome 1	BQ379095	Nur	1127	0.453	undefined 3' end	Hs.182248	5q35
CACCAGCATT	21	CRI1	CREBBP/EP300 inhibitory protein 1	NM_014335	Refseqp5s	1526	0.92	reliable 3' end	Hs.381137	15q21.1-q21.2
CCACACAAGC	21	RNF130	ring finger protein 130	NM_018434	Refseqp5s	890	0.92	reliable 3' end	Hs.155718	5q35.3
CGTGTGCCTG	21	MGC4342	hypothetical protein MGC4342	BC003033	MGCp5r	369	0.941	reliable 3' end	Hs.301342	1p36.13
CTGTCAGCGT	21	CTHRC1	collagen triple helix repeat containing 1	NM_138455	Refseqp5s	127	0.92	reliable 3' end	Hs.283713	8q22.3
CTGTGACACA	21	CCT2	chaperonin containing TCP1, subunit 2 (beta)	NM_006431	Refseqp5s	682	0.92	reliable 3' end	Hs.432970	12q14.3
CTTTGTTTTG	21	C20orf129	chromosome 20 open reading frame 129	AK055793	FLsr	187	0.482	internal tag	Hs.70704	20q11.22-q12
GCAGGCGGCT	21	RPS3	ribosomal protein S3	T90027	Nur	509	0.453	undefined 3' end	Hs.354176	11q13.3-q13.5
GCCGCCATCT	21	TKT	transketolase (Wernicke-Korsakoff syndrome)	BC009970	MGCp5r	1197	0.941	reliable 3' end	Hs.89643	3p14.3
GCCGTCGGAG	21	G1P3	interferon, alpha-inducible protein (clone IFI-6-16)	BC011601	MGCp5s	603	0.69	internal tag	Hs.265827	1p35
GGAGGCTGAG	21	DEGS	degenerative spermatocyte homolog, lipid desaturase (Drosophila)	BC000961	MGCp5s	2624	0.97	reliable 3' end	Hs.185973	1q42.12
GGGGACTGAA	21	QP-C	low molecular mass ubiquinone-binding protein (9.5kD)	BC001390	MGCp5s	3081	0.97	reliable 3' end	Hs.3709	5q31.1
GGGGCAGCCG	21	p100	EBNA-2 co-activator (100kD)	BQ307671	Nur	638	0.453	undefined 3' end	Hs.79093	7q31.3
GGGGCGAGAA	21	-	-	-	-	-	-	-	-	-
TCACCTTAGG	21	ITM2B	integral membrane protein 2B	AF136973	FLp5s	2038	0.903	reliable 3' end	Hs.239625	13q14.3
TCAGACGCAG	21	PTMA	prothymosin, alpha (gene sequence 28)	BC003510	ip_MGC	4255	0.863	internally primed site	Hs.250655	2q35-q36
TCTTGTGCAT	21	LDHA	lactate dehydrogenase A	NM_005566	Refseqsr	2925	0.864	reliable 3' end	Hs.2795	11p15.4
TGAGCCTCGT	21	ENO1	enolase 1, (alpha)	NM_001428	ip_Refseq	1088	0.823	internally primed site	Hs.254105	1p36.3-p36.2
TGAGGGAATA	21	TPI1	triosephosphate isomerase 1	BC011611	MGCp5s	7901	0.97	reliable 3' end	Hs.83848	12p13
TGTTCTGGAG	21	GJA1	gap junction protein, alpha 1, 43kDa (connexin 43)	NM_000165	Refseqsr	3992	0.864	reliable 3' end	Hs.74471	6q21-q23.2
TTACCTCCTT	21	Hs.355815	Sapiens, clone IMAGE:4634703, mRNA, partial cds	BC014255	FLp5s	5248	0.903	reliable 3' end	Hs.355815	Unknown
AATAAAGGCT	20	ARHC	ras homolog gene family, member C	BC009177	MGCp5s	2378	0.97	reliable 3' end	Hs.179735	1p13.1
AGGGGCGTGG	20	GNAI2	guanine nucleotide binding protein (G protein), alpha inhibiting activity polypeptide 2	N25944	Nur	126	0.453	undefined 3' end	Hs.77269	3p21
AGTGCAAGAC	20	TARDBP	TAR DNA binding protein	BE621796	Nur	1334	0.453	undefined 3' end	Hs.193989	1p36.22
ATCCGGCGCC	20	TCEB2	transcription elongation factor B (SIII), polypeptide 2 (18kDa, elongin B)	BC013306	pa_MGC	2028	0.92	shorter alternative transcript	Hs.172772	16p12.3
ATGAAACCCT	20	Hs.31330	Sapiens clone HQ0319	AF090918	FLp5r	1583	0.829	reliable 3' end	Hs.31330	Unknown
CAAGCAGGAC	20	P24B	integral type I protein	BC010853	MGCp5s	1104	0.97	reliable 3' end	Hs.424551	15q24-q25
CAGCCTTGGA	20	RBM8A	RNA binding motif protein 8A	NM_005105	pa_Refseq	867	0.896	shorter alternative transcript	Hs.10283	1q12
CCAAACAAAG	20	ROBO4	roundabout homolog 4, magic roundabout (Drosophila)	NM_019055	Refseqp5r	117	0.879	reliable 3' end	Hs.111518	11q24.2
CCACCCCGAA	20	TEGT	testis enhanced gene transcript (BAX inhibitor 1)	BC000916	MGCp5r	2339	0.941	reliable 3' end	Hs.74637	12q12-q13
CCCCAGTCGG	20	EPHA2	EphA2	NM_004431	Refseqsr	319	0.864	reliable 3' end	Hs.171596	1p36
CCCTGGCAAT	20	MDS027	uncharacterized hematopoietic stem/progenitor cells protein MDS027	BQ447438	Nup5s	792	0.796	reliable 3' end	Hs.421654	3p25.3
CCTCCCCCGT	20	BANF1	barrier to autointegration factor 1	BC005942	MGCp5s	1180	0.97	reliable 3' end	Hs.433759	11q13.1
CGGCCCAACG	20	HRMT1L2	HMT1 hnRNP methyltransferase-like 2 (S. cerevisiae)	NM_001536	Refseqsr	1099	0.864	reliable 3' end	Hs.20521	19q13.3
CGGCTGCCCA	20	SNCG	synuclein, gamma (breast cancer-specific protein 1)	NM_003087	Refseqp5s	358	0.92	reliable 3' end	Hs.349470	10q23.2-q23.3
CGTTCCTGCG	20	ID1	inhibitor of DNA binding 1, dominant negative helix-loop-helix protein	BC012420	MGCp5s	1010	0.97	reliable 3' end	Hs.75424	20q11
CTCCTGGGGC	20	AKIP	aurora-A kinase interacting protein	NM_017900	Refseqp5s	674	0.92	reliable 3' end	Hs.76239	1p36.33
CTTAATCCTG	20	SLC38A2	solute carrier family 38, member 2	AJ344099	FLp5s	2329	0.903	reliable 3' end	Hs.298275	12q
GAGAACCGTA	20	NPDC1	neural proliferation, differentiation and control, 1	BC004217	MGCp5s	2795	0.97	reliable 3' end	Hs.105547	9q34.3
GCCCACATCC	20	FLJ12442	hypothetical protein FLJ12442	NM_022908	Refseqsr	1106	0.864	reliable 3' end	Hs.84753	3p21.31
GGAGCTCTGT	20	NDUFB4	NADH dehydrogenase (ubiquinone) 1 beta subcomplex, 4, 15kDa	BC000855	MGCp5s	2129	0.97	reliable 3' end	Hs.227750	3q13.33
GGGATTAAAG	20	MCAM	melanoma cell adhesion molecule	NM_006500	FLr	265	0.504	internal tag	Hs.211579	11q23.3
GGGGGAGGGA	20	C6orf67	chromosome 6 open reading frame 67	AL162046	pa_FL	489	0.881	shorter alternative transcript	Hs.108530	6q14.1
GTGATGGTGT	20	G22P1	thyroid autoantigen 70kDa (Ku antigen)	BC012154	MGCp5s	2545	0.97	reliable 3' end	Hs.197345	22q13.2-q13.31
GTGCTGCGTG	20	MRPL37	mitochondrial ribosomal protein L37	BC000041	MGCp5s	814	0.97	reliable 3' end	Hs.4209	1p32.1
GTGCTGGACC	20	PSME2	proteasome (prosome, macropain) activator subunit 2 (PA28 beta)	BC004368	MGCp5s	1492	0.97	reliable 3' end	Hs.433810	14q11.2
GTGGCAGGCA	20	PXMP4	peroxisomal membrane protein 4, 24kDa	BC001147	MGCp5r	2167	0.941	reliable 3' end	Hs.241205	20q11.22
GTGGCTCACG#	20	na	hypothetical gene supported by AF034176	AK025759	FLp5r	2384	0.829	reliable 3' end	Hs.188882	6p21.31
GTTAACGTCC	20	RPL36A	ribosomal protein L36a	BC001781	MGCp5s	3611	0.97	reliable 3' end	Hs.178391	Xq22.1
TAAGTAGCAA	20	ITM2B	integral membrane protein 2B	BC000554	MGCp5s	2633	0.97	reliable 3' end	Hs.239625	13q14.3
TAGTTGAAGT	20	UQCRB	ubiquinol-cytochrome c reductase binding protein	BC005230	pa_MGC	4031	0.92	shorter alternative transcript	Hs.131255	8q22
TCACAGCTGT	20	BTG1	B-cell translocation gene 1, anti-proliferative	NM_001731	ip_Refseq	1111	0.823	internally primed site	Hs.77054	12q22
TCACCCAGGG	20	RPS4X	ribosomal protein S4, X-linked	AA557953	Nur	459	0.453	undefined 3' end	Hs.389933	Xq13.1
TTGACACTTT	20	MGC14156	hypothetical protein MGC14156	BC007876	MGCp5s	2274	0.97	reliable 3' end	Hs.26136	4q22.1
ACAGTGCTTG	19	PPP2CB	protein phosphatase 2 (formerly 2A), catalytic subunit, beta isoform	BC012022	MGCp5s	2277	0.97	reliable 3' end	Hs.80350	8p12-p11.2
ACCATTCTGC	19	IFITM2	interferon induced transmembrane protein 2 (1-8D)	NM_006435	Refseqsr	844	0.864	reliable 3' end	Hs.174195	11p15.5
AGGTCTTCAA	19	THBS1	thrombospondin 1	NM_003246	Refseqsr	860	0.864	reliable 3' end	Hs.87409	15q15
AGTGTCTGTG	19	CYR61	cysteine-rich, angiogenic inducer, 61	BC009199	MGCp5s	1233	0.97	reliable 3' end	Hs.8867	1p31-p22
CAACTTAGTT	19	MRLC2	myosin regulatory light chain MRLC2	BC004994	MGCp5s	2750	0.97	reliable 3' end	Hs.233936	18p11.31
CAGGGTCCCC	19	FLJ10647	hypothetical protein FLJ10647	BC006241	MGCp5r	565	0.941	reliable 3' end	Hs.144391	1p34.3
CATCTTCACC	19	Hs.356801	Homo sapiens transcribed sequence with moderate similarity to protein sp:P25111 (H.sapiens) RS25_HUMAN 40S ribosomal protein S25	AA657782	Nur	2183	0.453	undefined 3' end	Hs.356801	Unknown
CCTATTTACT	19	COX4I1	cytochrome c oxidase subunit IV isoform 1	BC008704	MGCp5s	3766	0.97	reliable 3' end	Hs.430306	16q22-qter
CCTGAGCCCG	19	VPS28	vacuolar protein sorting 28 (yeast)	BC006485	MGCp5s	1137	0.97	reliable 3' end	Hs.374575	8q24.3
CGCACCATTG	19	GCN5L1	GCN5 general control of amino-acid synthesis 5-like 1 (yeast)	NM_001487	Refseqsr	1229	0.864	reliable 3' end	Hs.94672	12q13-q14
CTGGCGAGCG	19	E2-EPF	ubiquitin carrier protein	BC007554	MGCp5s	1515	0.97	reliable 3' end	Hs.174070	19q13.43
CTGTACCTGG	19	BMP4	bone morphogenetic protein 4	NM_130851	Refseqsr	206	0.864	reliable 3' end	Hs.68879	14q22-q23
GAGGCGCTGG	19	BAD	BCL2-antagonist of cell death	BC001901	MGCp5s	531	0.97	reliable 3' end	Hs.76366	11q13.1
GCAAAAAAAA	19	C21orf97	chromosome 21 open reading frame 97	BC003651	MGCp5s	8259	0.97	reliable 3' end	Hs.4746	21q22.3
GCAACAGCAA	19	SEC61G	Sec61 gamma	BC009480	MGCp5s	2384	0.97	reliable 3' end	Hs.9950	7p11.2
GCGCCGCCCC	19	STRN4	striatin, calmodulin binding protein 4	NM_013403	Refseqp5s	574	0.92	reliable 3' end	Hs.108665	19q13.2
GCTTTATTTG	19	ACTB	actin, beta	BC012854	MGCp5s	11892	0.97	reliable 3' end	Hs.426930	7p15-p12
GGAGTGTGCT	19	MYL9	myosin, light polypeptide 9, regulatory	BC002648	MGCp5r	2267	0.941	reliable 3' end	Hs.9615	20q11.23
GGCCAGCCCT	19	MGC15429	hypothetical protein MGC15429	BC007234	MGCp5s	1546	0.97	reliable 3' end	Hs.79	3p21.31
GGCTGGGCCT	19	CLTB	clathrin, light polypeptide (Lcb)	BC006457	MGCp5r	990	0.941	reliable 3' end	Hs.380749	5q35
GGTGGATGTG	19	MBD3	methyl-CpG binding domain protein 3	NM_003926	Refseqsr	1461	0.864	reliable 3' end	Hs.178728	19p13.3
GTGCCCTGTT	19	NCKAP1	NCK-associated protein 1	NM_013436	Refseqp5s	1412	0.92	reliable 3' end	Hs.278411	2q32
TACCAAGACC	19	COPB	coatomer protein complex, subunit beta	NM_016451	Refseqp5s	1118	0.92	reliable 3' end	Hs.3059	11p15.2
TAGGACCCTG	19	HYAL2	hyaluronoglucosaminidase 2	BC000692	MGCp5s	381	0.97	reliable 3' end	Hs.76873	3p21.3
TTGGCCAGGA#	19	Hs.46798	Sapiens mRNA; cDNA DKFZp434K152 (from clone DKFZp434K152)	AL157461	FLp5s	2505	0.903	reliable 3' end	Hs.46798	Unknown
AACTGCGGCA	18	CIP29	cytokine induced protein 29 kDa	BC007099	MGCp5s	750	0.97	reliable 3' end	Hs.63908	12q13.13
ACCTGCAGCC	18	APLN	apelin	AK001855	FLsr	64	0.84	reliable 3' end	Hs.303084	Xq25-26.3
ACTTGGAGCC	18	CALM1	calmodulin 1 (phosphorylase kinase, delta)	BC011834	MGCp5s	1599	0.97	reliable 3' end	Hs.374441	14q24-q31
AGGTCAGGAG#	18	CDC2L5	cell division cycle 2-like 5 (cholinesterase-related cell division controller)	BC001274	MGCp5r	8960	0.941	reliable 3' end	Hs.59498	7p13
CACACACACA	18	CDH13	cadherin 13, H-cadherin (heart)	NM_001257	Refseqp5s	478	0.92	reliable 3' end	Hs.63984	16q24.2-q24.3
CAGTGCGTTC	18	FHL2	four and a half LIM domains 2	NM_001450	Refseqsr	228	0.864	reliable 3' end	Hs.8302	2q12-q14
CCAGCTGCCA	18	UBE1	ubiquitin-activating enzyme E1 (A1S9T and BN75 temperature sensitivity complementing)	BC013041	MGCp5s	990	0.97	reliable 3' end	Hs.2055	Xp11.23
CCTGCAAGCC	18	Hs.405474	Homo sapiens transcribed sequence with moderate similarity to protein ref:NP_060190.1 (H.sapiens) hypothetical protein FLJ20234 [Homo sapiens]	AA826177	Nur	28	0.453	undefined 3' end	Hs.405474	Unknown
CGCAGTCTGC	18	AHRR	arylhydrocarbon receptor repressor	AB033060	pa_FL	445	0.606	internal tag	Hs.24087	5p15.3
CGGAGTCCAT	18	NEDD5	neural precursor cell expressed, developmentally down-regulated 5	NM_004404	Refseqsr	1575	0.864	reliable 3' end	Hs.155595	2q37
CTCAACAGCA	18	EIF3S5	eukaryotic translation initiation factor 3, subunit 5 epsilon, 47kDa	BC000490	MGCp5s	988	0.97	reliable 3' end	Hs.381255	11p15.4
CTGGCTGCAA	18	COX5B	cytochrome c oxidase subunit Vb	BC006229	MGCp5r	1912	0.941	reliable 3' end	Hs.1342	2cen-q13
CTTTCAGATG	18	PFKP	phosphofructokinase, platelet	BC002536	MGCp5s	1304	0.97	reliable 3' end	Hs.99910	10p15.3-p15.2
GAAGATGTGT	18	TOM7	homolog of Tom7 (S. cerevisiae)	BC001732	MGCp5s	3457	0.97	reliable 3' end	Hs.112318	7p15.3
GACAAAAAAA	18	TWIST2	twist homolog 2 (Drosophila)	NM_057179	Refseqp5s	5440	0.92	reliable 3' end	Hs.32366	2q37.3
GACAATGCCA	18	ATP5C1	ATP synthase, H+ transporting, mitochondrial F1 complex, gamma polypeptide 1	BC000931	MGCp5s	1320	0.97	reliable 3' end	Hs.155433	10q22-q23
GCAAAACCAG	18	CCT8	chaperonin containing TCP1, subunit 8 (theta)	NM_006585	Refseqsr	873	0.864	reliable 3' end	Hs.15071	21q22.11
GCAACGGGCC	18	BACH	brain acyl-CoA hydrolase	BC017365	FLp5s	550	0.903	reliable 3' end	Hs.8679	1p36.31-p36.11
GCCATATTAT	18	CRIM1	cysteine-rich motor neuron 1	NM_016441	Refseqp5s	374	0.92	reliable 3' end	Hs.19280	2p21
GCCGTGGAGA	18	MVP	major vault protein	NM_017458	FLr	379	0.709	undefined 3' end	Hs.80680	16p13.1-p11.2
GCGGCAGCGG	18	F8A	coagulation factor VIII-associated (intronic transcript)	NM_012151	ip_FL	343	0.477	internal tag	Hs.387463	Xq28
GCTCTCAGGG	18	PHC2	polyhomeotic-like 2 (Drosophila)	NM_004427	Refseqp5s	293	0.92	reliable 3' end	Hs.165263	1p34.3
GCTGCTCCCT	18	MRPL14	mitochondrial ribosomal protein L14	BC010416	FLp5s	1182	0.903	reliable 3' end	Hs.343579	6p21.3
GGGCCAGGGG	18	MGC10974	hypothetical protein MGC10974	BC004393	MGCp5s	1801	0.97	reliable 3' end	Hs.111099	19p13.3
GTGGCGGGTG	18	Hs.306350	Sapiens mRNA; cDNA DKFZp434P2450 (from clone DKFZp434P2450)	AL117528	FLp5r	1864	0.829	reliable 3' end	Hs.306350	Unknown
GTGGTGGACA	18	DKFZP566B183	DKFZP566B183 protein	H22885	Nup5s	867	0.796	reliable 3' end	Hs.12305	12p13.31
GTTTGGCAGT	18	H41	hypothetical protein H41	AF103803	FLp5s	1464	0.903	reliable 3' end	Hs.283690	3q22.1
TAGCTGAGAC	18	KPNA2	karyopherin alpha 2 (RAG cohort 1, importin alpha 1)	BC005978	MGCp5r	520	0.941	reliable 3' end	Hs.159557	17q23.1-q23.3
TCCATCCCTT	18	DKFZP566E144	small fragment nuclease	NM_015523	Refseqp5s	612	0.92	reliable 3' end	Hs.7527	11q23.1-q23.2
TCTGCTTACA	18	RPL15	ribosomal protein L15	BC014837	pa_MGC	1620	0.92	shorter alternative transcript	Hs.74267	3p24.2
TGACTGTGCT	18	NRGN	neurogranin (protein kinase C substrate, RC3)	BC002835	MGCp5s	1577	0.97	reliable 3' end	Hs.26944	11q24
TGCACCACAG	18	SPC18	signal peptidase complex (18kD)	BC000359	MGCp5s	758	0.97	reliable 3' end	Hs.9534	15q25.2
TGCGACCGCA	18	AP2A2	adaptor-related protein complex 2, alpha 2 subunit	BC006155	MGCp5s	127	0.97	reliable 3' end	Hs.19121	11p15.5
TGGACCCCCC	18	MGC5244	hypothetical protein MGC5244	BC009256	MGCp5s	688	0.97	reliable 3' end	Hs.374608	19p13.3
TGGTAGTTAC	18	DNCI2	dynein, cytoplasmic, intermediate polypeptide 2	AK055491	FLsr	1483	0.84	reliable 3' end	Hs.66881	2q31.1
TGTGCCCTGA	18	HPCAL1	hippocalcin-like 1	BC009846	MGCp5s	702	0.97	reliable 3' end	Hs.3618	2p25.1
TTGCCCAGCA	18	CerCAM	cerebral cell adhesion molecule	BQ446317	Nup5s	657	0.796	reliable 3' end	Hs.23954	9q34.13
TTGGCTCCGC	18	PLS3	plastin 3 (T isoform)	BQ318065	Nur	226	0.453	undefined 3' end	Hs.4114	Xq24
AACTAAAAAA	17	RPS27A	ribosomal protein S27a	BC001392	MGCp5s	8465	0.97	reliable 3' end	Hs.311640	2p16
ACACAGCAAG	17	HPRP8BP	U5 snRNP-specific 40 kDa protein (hPrp8-binding)	BG114293	Nur	8074	0.453	undefined 3' end	Hs.10290	1p35.1
ATCCCTCAGT	17	ATF4	activating transcription factor 4 (tax-responsive enhancer element B67)	BC011994	MGCp5s	1396	0.97	reliable 3' end	Hs.181243	22q13.1
ATTTGAGAAG	17	RPL27	ribosomal protein L27	BE965115	Nup5s	15602	0.796	reliable 3' end	Hs.405528	17q21.1-q21.2
CACCCTGTAC	17	SLC29A1	solute carrier family 29 (nucleoside transporters), member 1	BC008954	MGCp5s	410	0.97	reliable 3' end	Hs.25450	6p21.1-p21.2
CAGCTCCTAA	17	PGF	placental growth factor, vascular endothelial growth factor-related protein	BC007789	MGCp5s	57	0.97	reliable 3' end	Hs.2894	14q24-q31
CAGGGGAGTG	17	MPG	N-methylpurine-DNA glycosylase	NM_002434	Refseqsr	582	0.864	reliable 3' end	Hs.79396	16p13.3
CAGTGGGTGT	17	G3BP	Ras-GTPase-activating protein SH3-domain-binding protein	BC006997	MGCp5s	1370	0.97	reliable 3' end	Hs.220689	5q33.1
CCAAACGTGT	17	H3F3A	H3 histone, family 3A	NM_002107	ip_Refseq	4277	0.823	internally primed site	Hs.181307	1q41
CCAGGCTGCG	17	ITGB5	integrin, beta 5	NM_002213	Refseqp5s	377	0.92	reliable 3' end	Hs.149846	3q21.2
CCTTTCACAC	17	GTF2I	general transcription factor II, i	NM_001518	Refseqp5s	2599	0.92	reliable 3' end	Hs.278589	7q11.23
CTGTGCAGCA	17	SRM	spermidine synthase	BC000309	MGCp5r	521	0.941	reliable 3' end	Hs.76244	1p36-p22
CTGTGGCCGG	17	MAF1	homolog of yeast MAF1	NM_032272	Refseqp5s	486	0.92	reliable 3' end	Hs.19673	8q24.3
GAGCCAACCC	17	RPS19	ribosomal protein S19	T57550	Nur	366	0.453	undefined 3' end	Hs.298262	19q13.2
GATGCGCTTG	17	RPL31	ribosomal protein L31	T68414	Nur	928	0.453	undefined 3' end	Hs.184014	2q12.1
GCACCTCAGC	17	C6orf49	chromosome 6 open reading frame 49	NM_017601	Refseqp5s	998	0.92	reliable 3' end	Hs.347297	6p21.31
GCAGTCGCTT	17	DNCL2A	dynein, cytoplasmic, light polypeptide 2A	BC002481	MGCp5r	1125	0.941	reliable 3' end	Hs.100002	20q11.21
GCCAGCCAGT	17	SMTN	smoothelin	AF064238	FLp5r	369	0.829	reliable 3' end	Hs.149098	22q12.2
GCCAGCTGAC	17	-	-	-	-	-	-	-	-	-
GCCCGTGCCA	17	C12orf10	chromosome 12 open reading frame 10	NM_021640	Refseqp5s	722	0.92	reliable 3' end	Hs.400801	12q13
GCCTGGGCTG	17	FLJ20626	hypothetical protein FLJ20626	NM_017908	Refseqp5r	1713	0.879	reliable 3' end	Hs.164476	19q13.43
GCTGCGGCCG	17	DEXI	dexamethasone-induced transcript	AK055529	FLsr	364	0.504	internal tag	Hs.11902	16p13.2
GCTTTTAAGG	17	RPS20	ribosomal protein S20	BC007507	MGCp5s	5400	0.97	reliable 3' end	Hs.381038	8q12
GGCCCCGGAC	17	GPAA1	GPAA1P anchor attachment protein 1 homolog (yeast)	BC006383	MGCp5s	936	0.97	reliable 3' end	Hs.4742	8q24.3
GGGCAGGCGT	17	ETR101	immediate early protein	BC003625	MGCp5s	1326	0.97	reliable 3' end	Hs.737	19p13.13
GGGCAGTGGC	17	C1QTNF5	C1q and tumor necrosis factor related protein 5	NM_015645	Refseqp5s	261	0.92	reliable 3' end	Hs.157211	11q23.3
GGGGCTGTAT	17	TGFB1	transforming growth factor, beta 1 (Camurati-Engelmann disease)	BC001180	MGCp5s	667	0.97	reliable 3' end	Hs.1103	19q13.1
GGGGGTGGAT	17	FASTK	FAST kinase	BC011770	MGCp5s	1115	0.97	reliable 3' end	Hs.75087	7q35
GGGGGTGGGT	17	MAGOH	mago-nashi homolog, proliferation-associated (Drosophila)	NM_002370	pa_Refseq	802	0.896	shorter alternative transcript	Hs.57904	1p34-p33
GTAAGTGTAC	17	HPRP8BP	U5 snRNP-specific 40 kDa protein (hPrp8-binding)	BE867615	Nur	5345	0.453	undefined 3' end	Hs.10290	1p35.1
GTAGCAGGTG	17	TIP47	cargo selection protein (mannose 6 phosphate receptor binding protein)	BC007566	MGCp5r	967	0.941	reliable 3' end	Hs.140452	19p13.3
GTGACAACAC	17	VDAC1	voltage-dependent anion channel 1	BC008482	MGCp5s	1460	0.97	reliable 3' end	Hs.149155	5q31
GTGCTGGTGC	17	ANGPTL4	angiopoietin-like 4	NM_016109	Refseqp5s	512	0.92	reliable 3' end	Hs.9613	19p13.3
GTGGCGGGCA	17	PRO2859	hypothetical protein PRO2859	NM_018543	Refseqp5r	2016	0.879	reliable 3' end	Hs.283044	10p15.3
GTGGTGTGTG#	17	CDAN1	congenital dyserythropoietic anemia, type I	BC001092	FLp5s	1142	0.903	reliable 3' end	Hs.334834	15q14
TGAACCCGCC	17	MGAT4B	mannosyl (alpha-1,3-)-glycoprotein beta-1,4-N-acetylglucosaminyltransferase, isoenzyme B	BC009464	MGCp5s	652	0.97	reliable 3' end	Hs.4867	5q35
TGCTGTGCAT	17	DDX3	DEAD/H (Asp-Glu-Ala-Asp/His) box polypeptide 3	NM_001356	Refseqp5s	2573	0.92	reliable 3' end	Hs.380774	Xp11.3-p11.23
TGCTTCATCT	17	RAN	RAN, member RAS oncogene family	BC004272	MGCp5s	1469	0.97	reliable 3' end	Hs.10842	6p21
TGTGAGCCCC	17	ENIGMA	enigma (LIM domain protein)	BC001093	MGCp5s	422	0.97	reliable 3' end	Hs.102948	5q35.3
AAATGCCACA	16	RTN4	reticulon 4	AF148537	FLp5s	1499	0.903	reliable 3' end	Hs.65450	2p14-p13
AACTGCTTCA	16	ARPC1B	actin related protein 2/3 complex, subunit 1B, 41kDa	BC002562	MGCp5s	1592	0.97	reliable 3' end	Hs.433506	7q22.1
ACTGGTACGT	16	VDAC3	voltage-dependent anion channel 3	NM_005662	Refseqp5s	1488	0.92	reliable 3' end	Hs.7381	8p11.2
AGCCACCACG#	16	PDE6B	phosphodiesterase 6B, cGMP-specific, rod, beta (congenital stationary night blindness 3, autosomal dominant)	BC000249	MGCp5s	1041	0.97	reliable 3' end	Hs.2593	4p16.3
CAATAAACTG	16	SUI1	putative translation initiation factor	BC008710	pa_MGC	5199	0.92	shorter alternative transcript	Hs.150580	17q21.31
CACCATTCAG	16	C6orf67	chromosome 6 open reading frame 67	AL162046	FLp5s	741	0.903	reliable 3' end	Hs.108530	6q14.1
CACTTCAAGG	16	LY6E	lymphocyte antigen 6 complex, locus E	NM_002346	Refseqsr	1750	0.864	reliable 3' end	Hs.77667	8q24.3
CAGAAGTGTC	16	PPM1F	protein phosphatase 1F (PP2C domain containing)	NM_014634	Refseqsr	355	0.864	reliable 3' end	Hs.278441	22q11.22
CAGCTTGACG	16	CALM1	calmodulin 1 (phosphorylase kinase, delta)	BC008597	MGCp5s	671	0.97	reliable 3' end	Hs.374441	14q24-q31
CCCCCACCTA	16	PLP2	proteolipid protein 2 (colonic epithelium-enriched)	NM_002668	Refseqp5s	811	0.92	reliable 3' end	Hs.77422	Xp11.23
CTCTACAGTG	16	ATP6V0E	ATPase, H+ transporting, lysosomal 9kDa, V0 subunit e	NM_003945	Refseqsr	408	0.864	reliable 3' end	Hs.415629	5q35.2
CTGCGGTGGC	16	RTN3	reticulon 3	BC010556	MGCp5s	513	0.97	reliable 3' end	Hs.252831	11q13
CTGTCAGCGG	16	SSB3	SPRY domain-containing SOCS box protein SSB-3	BC007588	FLp5s	998	0.903	reliable 3' end	Hs.7247	16p13.3
CTGTTAGTGT	16	MDH1	malate dehydrogenase 1, NAD (soluble)	BC001484	FLp5s	2874	0.903	reliable 3' end	Hs.75375	2p13.3
GAAACCGAGG	16	C13orf12	chromosome 13 open reading frame 12	BC014334	pa_MGC	1974	0.92	shorter alternative transcript	Hs.279813	13q12.3
GAGCTCTGAG	16	DYSF	dysferlin, limb girdle muscular dystrophy 2B (autosomal recessive)	NM_003494	Refseqp5r	143	0.879	reliable 3' end	Hs.143897	2p13.3-p13.1
GCATTTAAAT	16	EEF1B2	eukaryotic translation elongation factor 1 beta 2	BC000211	MGCp5s	6417	0.97	reliable 3' end	Hs.421608	2q33-q34
GGCCCGAGTT	16	RPL35A	ribosomal protein L35a	N90267	Nur	612	0.453	undefined 3' end	Hs.288544	3q29-qter
GGCCCTCTGA	16	PIN1	protein (peptidyl-prolyl cis/trans isomerase) NIMA-interacting 1	BC002899	MGCp5s	1565	0.97	reliable 3' end	Hs.161362	19p13
GGCGGCTGCA	16	ERCC1	excision repair cross-complementing rodent repair deficiency, complementation group 1 (includes overlapping antisense sequence)	BC008930	MGCp5s	421	0.97	reliable 3' end	Hs.59544	19q13.2-q13.3
GTATTGGCCT	16	TM9SF2	transmembrane 9 superfamily member 2	BM150007	Nup5s	1356	0.796	reliable 3' end	Hs.28757	13q32.3
GTCTGCACCT	16	DKFZp547C162	hypothetical protein DKFZp547C162	AI653349	Nup5s	622	0.796	reliable 3' end	Hs.376798	20q11.21
GTGCTGGAGA	16	SNRPD2	small nuclear ribonucleoprotein D2 polypeptide 16.5kDa	BC001930	MGCp5s	2216	0.97	reliable 3' end	Hs.424327	19q13.2
GTGGTGGGCG	16	Hs.287522	Sapiens cDNA FLJ12364 fis, clone MAMMA1002384.	AK022426	FLr	1593	0.709	undefined 3' end	Hs.287522	Unknown
TCAGCCTTCT	16	FLOT1	flotillin 1	BC001146	MGCp5s	1790	0.97	reliable 3' end	Hs.179986	6p21.3
TCTGGTCTGG	16	FLOT2	flotillin 2	NM_004475	Refseqsr	965	0.864	reliable 3' end	Hs.184488	17q11-q12
TGCGGAGGCC	16	SSSCA1	Sjogren's syndrome/scleroderma autoantigen 1	NM_006396	Refseqp5r	566	0.879	reliable 3' end	Hs.25723	11q13.1
TGCTGCCTGT	16	BST2	bone marrow stromal cell antigen 2	NM_004335	Refseqp5s	1446	0.92	reliable 3' end	Hs.118110	19p13.2
TGCTTTGGGA	16	CGI-135	CGI-135 protein	BC009428	MGCp5s	2027	0.97	reliable 3' end	Hs.423968	7q22.1
TGGAACAGTG	16	ENDOGLYX1	EMILIN-like protein EndoGlyx-1	NM_024756	Refseqsr	152	0.864	reliable 3' end	Hs.127216	10q23.31
TGGAATGCTG	16	WDR5	WD repeat domain 5	BC008146	MGCp5s	2838	0.97	reliable 3' end	Hs.429621	9q34
TGGGGGCCGA	16	TLE2	transducin-like enhancer of split 2 (E(sp1) homolog, Drosophila)	BC017364	FLp5s	473	0.903	reliable 3' end	Hs.332173	19p13.3
TGTCGCTGGG	16	MGC2198	hypothetical protein MGC2198	BC007502	MGCp5s	1487	0.97	reliable 3' end	Hs.433267	5q35.3
TTCACTGTGA	16	LGALS3	lectin, galactoside-binding, soluble, 3 (galectin 3)	NM_002306	Refseqsr	3666	0.864	reliable 3' end	Hs.621	14q21-q22
TTGAGCCAGC	16	KHSRP	KH-type splicing regulatory protein (FUSE binding protein 2)	NM_003685	Refseqp5s	1403	0.92	reliable 3' end	Hs.91142	19p13.3
TTGTTGTTGA	16	CALM2	calmodulin 2 (phosphorylase kinase, delta)	BC008437	MGCp5s	3924	0.97	reliable 3' end	Hs.425808	2p21
TTTAACGGCC	16	HPRP8BP	U5 snRNP-specific 40 kDa protein (hPrp8-binding)	BG488653	Nur	8878	0.453	undefined 3' end	Hs.10290	1p35.1
ACCCCCCCGC	15	JUND	jun D proto-oncogene	NM_005354	FLr	3718	0.709	undefined 3' end	Hs.2780	19p13.2
ACCTCAGGAA	15	HDLBP	high density lipoprotein binding protein (vigilin)	BC001179	MGCp5s	2307	0.97	reliable 3' end	Hs.177516	2q37
ACCTGTGACC	15	PLAU	plasminogen activator, urokinase	BC013575	FLp5s	341	0.903	reliable 3' end	Hs.77274	10q24
ACGCAGGCGC	15	NAP1L4	nucleosome assembly protein 1-like 4	NM_005969	Refseqp5s	525	0.92	reliable 3' end	Hs.121817	11p15.5
ACTTACCTGC	15	COX6B	cytochrome c oxidase subunit VIb	BC002478	MGCp5s	4718	0.97	reliable 3' end	Hs.431668	19q13.1
AGAACCTTCC	15	SPINLW1	serine protease inhibitor-like, with Kunitz and WAP domains 1 (eppin)	BI520769	Nur	2606	0.453	undefined 3' end	Hs.121084	20q12-q13.2
AGCCCGCCGC	15	TSSC3	tumor suppressing subtransferable candidate 3	BC005034	MGCp5s	395	0.97	reliable 3' end	Hs.154036	11p15.5
AGCCCTCCCT	15	RALY	RNA binding protein (autoantigenic, hnRNP-associated with lethal yellow)	NM_016732	Refseqp5s	1555	0.92	reliable 3' end	Hs.74111	20q11.21-q11.23
ATAGTAGCTT	15	FSCN1	fascin homolog 1, actin-bundling protein (Strongylocentrotus purpuratus)	BC007988	MGCp5s	1643	0.97	reliable 3' end	Hs.118400	7p22
CACAGAGTCC	15	LRPAP1	low density lipoprotein receptor-related protein associated protein 1	NM_002337	FLr	1244	0.709	undefined 3' end	Hs.75140	4p16.3
CAGGAGTTCA	15	ARPC2	actin related protein 2/3 complex, subunit 2, 34kDa	BC000590	MGCp5r	1383	0.941	reliable 3' end	Hs.83583	2q36.1
CCACTACACT	15	TNFSF10	tumor necrosis factor (ligand) superfamily, member 10	NM_003810	Refseqp5s	1211	0.92	reliable 3' end	Hs.83429	3q26
CCTGTCCTGC	15	RABAC1	Rab acceptor 1 (prenylated)	BC008950	MGCp5s	1042	0.97	reliable 3' end	Hs.11417	19q13.31
CCTGTCTGCA	15	-	-	-	-	-	-	-	-	-
CGGTTTGCAT	15	NDUFA8	NADH dehydrogenase (ubiquinone) 1 alpha subcomplex, 8, 19kDa	BC001016	MGCp5s	748	0.97	reliable 3' end	Hs.31547	9q33.2-q34.11
CTCCGCAGCT	15	Hs.406868	Sapiens, clone MGC:2299 IMAGE:2967519, mRNA, complete cds	BC001694	MGCp5r	299	0.941	reliable 3' end	Hs.406868	Unknown
CTGCCCGCCT	15	DCTN3	dynactin 3 (p22)	NM_007234	Refseqp5s	485	0.92	reliable 3' end	Hs.15961	9p13
CTGGGGAGTG	15	VAPB	VAMP (vesicle-associated membrane protein)-associated protein B and C	BC001712	MGCp5s	355	0.583	internal tag	Hs.182625	20q13
CTTGTAATCC	15	NOL6	nucleolar protein family 6 (RNA-associated)	BC008298	MGCp5s	2422	0.97	reliable 3' end	Hs.183253	9p13.3-p13.2
GACTCACTTT	15	PPIB	peptidylprolyl isomerase B (cyclophilin B)	BC008848	MGCp5s	4442	0.97	reliable 3' end	Hs.394389	15q21-q22
GACTGCGCGT	15	TNFRSF12A	tumor necrosis factor receptor superfamily, member 12A	BC002718	MGCp5s	762	0.97	reliable 3' end	Hs.355899	16p13.3
GAGCCTTGGT	15	PPP1CA	protein phosphatase 1, catalytic subunit, alpha isoform	BC008010	MGCp5s	1128	0.97	reliable 3' end	Hs.183994	11q13
GCAGACATTG	15	TARS	threonyl-tRNA synthetase	BC000517	ip_MGC	665	0.863	internally primed site	Hs.84131	5p13.2
GCCAAGCCTG	15	ANXA6	annexin A6	NM_004033	Refseqsr	535	0.602	internal tag	Hs.118796	5q32-q34
GCCAGACACC	15	LRP10	low density lipoprotein receptor-related protein 10	BC000424	MGCp5s	463	0.97	reliable 3' end	Hs.3804	14q11.2
GCCTATGGTC	15	PHP14	phosphohistidine phosphatase	NM_014172	Refseqp5s	992	0.92	reliable 3' end	Hs.297214	9q34.3
GCGTGATCCT	15	AKR1A1	aldo-keto reductase family 1, member A1 (aldehyde reductase)	BC005394	MGCp5s	633	0.97	reliable 3' end	Hs.432896	1p33-p32
GGCCGGGGGC	15	LOC155435	hypothetical protein LOC155435	BQ434052	Nur	559	0.431	internal tag	Hs.17240	7q36.3
GGGATGGCAG	15	VARS2	valyl-tRNA synthetase 2	BC012808	MGCp5s	936	0.97	reliable 3' end	Hs.159637	6p21.3
GGGCCTGGGG	15	LY9	lymphocyte antigen 9	AF244129	FLp5s	1130	0.547	internal tag	Hs.153042	1q21.3-q22
GGGGCCCCCT	15	SSNA1	Sjogren's syndrome nuclear autoantigen 1	BC000864	MGCp5s	518	0.97	reliable 3' end	Hs.18528	9q34.3
GGTAGCCTGG	15	DDB1	damage-specific DNA binding protein 1, 127kDa	BC011686	MGCp5s	1768	0.97	reliable 3' end	Hs.108327	11q12-q13
GGTTTGGCTT	15	UQCRH	ubiquinol-cytochrome c reductase hinge protein	BC001934	MGCp5s	3710	0.97	reliable 3' end	Hs.73818	1p34.1
GTCCGAGTGC	15	TM4SF1	transmembrane 4 superfamily member 1	BC010166	MGCp5r	429	0.941	reliable 3' end	Hs.351316	3q21-q25
GTGGGCCGCT	15	TRAP1	heat shock protein 75	BC002994	MGCp5r	831	0.941	reliable 3' end	Hs.376253	16p13.3
TGACCCCACA	15	-	-	-	-	-	-	-	-	-
TGCCTCTGTC	15	NP	nucleoside phosphorylase	BQ448150	Nup5s	263	0.796	reliable 3' end	Hs.75514	14q13.1
TGTCTGTGCC	15	MRPL12	mitochondrial ribosomal protein L12	BC007497	MGCp5r	571	0.941	reliable 3' end	Hs.109059	17q25
TTCCTCCACG	15	HIP-55	src homology 3 domain-containing protein HIP-55	BC011677	MGCp5r	456	0.941	reliable 3' end	Hs.183373	7p13
AACCCGGGAG	14	IL10RB	interleukin 10 receptor, beta	BC001903	MGCp5r	5830	0.941	reliable 3' end	Hs.173936	21q22.11
AACCGCACCC	14	Hs.142003	Sapiens mRNA for FLJ00193 protein.	AA132043	Nur	106	0.453	undefined 3' end	Hs.142003	Unknown
AACTAACAAA	14	RPS27A	ribosomal protein S27a	NM_002954	Refseqp5s	7195	0.92	reliable 3' end	Hs.311640	2p16
ACAACTCAAT	14	BRI3	brain protein I3	NM_015379	Refseqp5s	1996	0.92	reliable 3' end	Hs.75922	7q22.1
ACAGTGGGGA	14	TEBP	unactive progesterone receptor, 23 kD	BC003005	MGCp5s	2882	0.97	reliable 3' end	Hs.278270	12q13.13
AGACAAGCTG	14	SFRS5	splicing factor, arginine/serine-rich 5	NM_006925	Refseqsr	981	0.864	reliable 3' end	Hs.166975	14q24
AGCCTGGACT	14	ADRM1	adhesion regulating molecule 1	NM_007002	Refseqp5s	951	0.92	reliable 3' end	Hs.90107	20q13.33
AGGGGATTCC	14	ARMET	arginine-rich, mutated in early stage tumors	BC007282	MGCp5r	890	0.941	reliable 3' end	Hs.75412	3p21.1
AGTAGGTGGC	14	BZW2	basic leucine zipper and W2 domains 2	BE962342	Nur	2289	0.453	undefined 3' end	Hs.5216	7p21.2
ATCAGTGGCT	14	PSMB4	proteasome (prosome, macropain) subunit, beta type, 4	R45259	Nup5s	2156	0.796	reliable 3' end	Hs.89545	1q21
CACAGGCAAA	14	BZW1	basic leucine zipper and W2 domains 1	BC001804	MGCp5s	1351	0.97	reliable 3' end	Hs.155291	2q33
CAGGCCTGGC	14	FLJ21749	hypothetical protein FLJ21749	NM_025124	Refseqp5s	602	0.92	reliable 3' end	Hs.288761	11q13.1
CAGGGAGCGC	14	PCQAP	PC2 (positive cofactor 2, multiprotein complex) glutamine/Q-rich-associated protein	NM_015889	Refseqp5s	547	0.92	reliable 3' end	Hs.8657	22q11.2
CCACTCCTCC	14	Hs.399264	Homo sapiens transcribed sequence	BI488995	Nur	582	0.453	undefined 3' end	Hs.399264	Unknown
CCCCCCTGAC	14	ARHC	ras homolog gene family, member C	T79191	Nur	162	0.453	undefined 3' end	Hs.179735	1p13.1
CCCCCGTGAA	14	IRAK1	interleukin-1 receptor-associated kinase 1	NM_001569	Refseqp5s	1363	0.92	reliable 3' end	Hs.182018	Xq28
CCCGCCCCCG	14	LU	Lutheran blood group (Auberger b antigen included)	NM_005581	Refseqsr	725	0.864	reliable 3' end	Hs.155048	19q13.2
CCGCCTCCGG	14	SNRPN	small nuclear ribonucleoprotein polypeptide N	BC010057	MGCp5s	1424	0.97	reliable 3' end	Hs.48375	15q12
CGCTGGGCGT	14	-	-	-	-	-	-	-	-	-
CGGCTCAAGT	14	SAE1	SUMO-1 activating enzyme subunit 1	BC003611	MGCp5s	629	0.97	reliable 3' end	Hs.279868	19q13.33
CGGTTACTGT	14	NDUFS6	NADH dehydrogenase (ubiquinone) Fe-S protein 6, 13kDa (NADH-coenzyme Q reductase)	AI783687	Nup5s	1564	0.796	reliable 3' end	Hs.49767	5p15.33
CTAACCAGAC	14	CAPZB	capping protein (actin filament) muscle Z-line, beta	BC012305	MGCp5r	707	0.941	reliable 3' end	Hs.333417	1p36.1
CTATGGCACA	14	KDR	kinase insert domain receptor (a type III receptor tyrosine kinase)	NM_002253	Refseqsr	109	0.864	reliable 3' end	Hs.12337	4q11-q12
CTGTGAGACC	14	FCGRT	Fc fragment of IgG, receptor, transporter, alpha	BC008734	MGCp5r	908	0.941	reliable 3' end	Hs.111903	19q13.3
CTGTGCTCGG	14	ECHS1	enoyl Coenzyme A hydratase, short chain, 1, mitochondrial	BC008906	MGCp5s	965	0.97	reliable 3' end	Hs.76394	10q26.2-q26.3
CTTGTGAACT	14	HN1	hematological and neurological expressed 1	BC001420	MGCp5s	1359	0.97	reliable 3' end	Hs.109706	17q25.2
GAGCGGCCTC	14	LOC51035	ORF	BC000902	MGCp5s	677	0.97	reliable 3' end	Hs.351296	11q12.3
GAGGGCCGGT	14	H2AFJ	H2A histone family, member J	BC003602	MGCr	2119	0.899	undefined 3' end	Hs.36727	12p12
GCAGACTCAG	14	RPL23A	ribosomal protein L23a	T47463	Nur	777	0.453	undefined 3' end	Hs.406616	17q11
GCCCAGGGAC	14	EN1	engrailed homolog 1	NM_001426	Refseqsr	158	0.864	reliable 3' end	Hs.271977	2q13-q21
GCCGATCCTC	14	TBCA	tubulin-specific chaperone a	NM_004607	Refseqp5s	886	0.92	reliable 3' end	Hs.433254	5q14.1
GCCTCCACAG	14	FLJ11807	hypothetical protein FLJ11807	BC007331	MGCp5s	237	0.97	reliable 3' end	Hs.285813	10q24.2
GCCTGGGACT	14	MGC2803	hypothetical protein MGC2803	BC004533	MGCp5r	1027	0.941	reliable 3' end	Hs.239894	19p13.2
GCGAAACCCA	14	SAMHD1	SAM domain and HD domain 1	AI812112	Nur	442	0.453	undefined 3' end	Hs.23889	20pter-q12
GCGATGCCCG	14	SGSH	N-sulfoglucosamine sulfohydrolase (sulfamidase)	NM_000199	FLr	120	0.709	undefined 3' end	Hs.31074	17q25.3
GCTCTGCCTC	14	-	-	-	-	-	-	-	-	-
GCTCTGGGCG	14	KIAA1813	KIAA1813 protein	BC006212	MGCp5s	490	0.69	internal tag	Hs.25298	10q24
GCTTTCTCAC	14	-	-	-	-	-	-	-	-	-
GGAATGTACG	14	ATP5G3	ATP synthase, H+ transporting, mitochondrial F0 complex, subunit c (subunit 9) isoform 3	NM_001689	Refseqsr	4805	0.864	reliable 3' end	Hs.429	2q31.2
GGAGCGTGGG	14	MYO1C	myosin IC	BQ447654	Nup5s	641	0.796	reliable 3' end	Hs.286226	17p13
GGATTGTCTG	14	SNRPB	small nuclear ribonucleoprotein polypeptides B and B1	J04564	FLsr	1025	0.84	reliable 3' end	Hs.83753	20p13
GGGCCAACCC	14	CIRBP	cold inducible RNA binding protein	BQ416611	Nur	781	0.453	undefined 3' end	Hs.119475	19p13.3
GGGCCCTTCC	14	C20orf188	chromosome 20 open reading frame 188	NM_015638	Refseqp5s	884	0.92	reliable 3' end	Hs.168073	20q11.23
GGGGGCCCCG	14	YIF1	Yip1 interacting factor homolog (S. cerevisiae)	BC001299	MGCp5r	508	0.941	reliable 3' end	Hs.406422	11q13
GTAAGATTTG	14	MTCH1	mitochondrial carrier homolog 1 (C. elegans)	BC009962	MGCp5s	2326	0.97	reliable 3' end	Hs.279939	6pter-p24.1
GTGAGACCCT	14	FLJ21369	hypothetical protein FLJ21369	NM_024802	Refseqp5r	982	0.879	reliable 3' end	Hs.159346	19q13.12
GTGCATCCCG	14	CSNK2B	casein kinase 2, beta polypeptide	NM_001320	FLsr	767	0.84	reliable 3' end	Hs.430522	6p21.3
GTGCTTTCAG	14	PTX3	pentaxin-related gene, rapidly induced by IL-1 beta	NM_002852	Refseqp5s	213	0.92	reliable 3' end	Hs.2050	3q25
GTGGAGGTGC	14	p100	EBNA-2 co-activator (100kD)	NM_014390	Refseqp5s	568	0.92	reliable 3' end	Hs.79093	7q31.3
GTGGTACAGG	14	PRDX5	peroxiredoxin 5	NM_012094	Refseqp5s	2398	0.92	reliable 3' end	Hs.31731	11q13
GTGTGTGGTG	14	PRNPIP	prion protein interacting protein	BC004456	MGCp5s	794	0.97	reliable 3' end	Hs.151032	1p32
TACACGTGAG	14	LOC51255	hypothetical protein LOC51255	BC002803	MGCp5s	1117	0.97	reliable 3' end	Hs.11156	2p11.2
TACAGCACGG	14	MGST3	microsomal glutathione S-transferase 3	BC005964	MGCp5s	714	0.97	reliable 3' end	Hs.424468	1q23
TCACCGGTCA	14	GSN	gelsolin (amyloidosis, Finnish type)	NM_000177	Refseqsr	2469	0.864	reliable 3' end	Hs.290070	9q33
TCTCTGATGC	14	TIMP2	tissue inhibitor of metalloproteinase 2	AL110197	FLp5r	2643	0.829	reliable 3' end	Hs.6441	17q25
TGCAGATGGT	14	MAP4K4	mitogen-activated protein kinase kinase kinase kinase 4	AB014587	FLr	708	0.709	undefined 3' end	Hs.3628	2q11.2-q12
TGGAAGCACT	14	IL8	interleukin 8	NM_000584	Refseqp5r	1676	0.879	reliable 3' end	Hs.624	4q13-q21
TGGCTTGCTC	14	OA48-18	acid-inducible phosphoprotein	NM_006107	Refseqp5s	1262	0.92	reliable 3' end	Hs.278670	17q21.33
TGGTGACAGT	14	H2AV	histone H2A.F/Z variant	BC004274	MGCp5r	1439	0.941	reliable 3' end	Hs.301005	7p13
TTCCGCGTGC	14	PLOD3	procollagen-lysine, 2-oxoglutarate 5-dioxygenase 3	BC011674	MGCp5s	621	0.97	reliable 3' end	Hs.153357	7q22
TTGGGAGCAG	14	IARS	isoleucine-tRNA synthetase	BC008318	MGCp5s	759	0.97	reliable 3' end	Hs.172801	9q21
TTGGGGCTGC	14	VAMP5	vesicle-associated membrane protein 5 (myobrevin)	BG056208	Nur	22	0.453	undefined 3' end	Hs.74669	2p11.2
ACCGGTCCGG	13	Hs.389350	Homo sapiens transcribed sequence with moderate similarity to protein ref:NP_150254.1 (H.sapiens) ribosomal protein L13; 60S ribosomal protein L13; breast basic conserved protein 1 [Homo sapiens]	AI951560	Nur	510	0.453	undefined 3' end	Hs.389350	Unknown
ACGTGGTGAT	13	HSPC023	HSPC023 protein	NM_014047	Refseqp5s	899	0.92	reliable 3' end	Hs.420065	19p13.13
AGAAAAAAAA	13	GOT1	glutamic-oxaloacetic transaminase 1, soluble (aspartate aminotransferase 1)	BC000498	MGCp5s	5847	0.97	reliable 3' end	Hs.597	10q24.1-q25.1
AGCCACCACA	13	FLJ10298	hypothetical protein FLJ10298	NM_018050	Refseqsr	1177	0.864	reliable 3' end	Hs.5999	12p13.2
ATGAGCTGAC	13	CSTB	cystatin B (stefin B)	BC010532	MGCp5r	1282	0.941	reliable 3' end	Hs.695	21q22.3
CAACATTCCT	13	DDT	D-dopachrome tautomerase	BC005971	MGCp5s	1581	0.97	reliable 3' end	Hs.180015	22q11.23
CACTCGTGTG	13	CDC42	cell division cycle 42 (GTP binding protein, 25kDa)	BC002711	MGCp5r	504	0.941	reliable 3' end	Hs.146409	1p36.1
CACTTTTGGG	13	LASP1	LIM and SH3 protein 1	BC012460	MGCp5s	814	0.97	reliable 3' end	Hs.334851	17q11-q21.3
CAGCCCAACC	13	EIF3S4	eukaryotic translation initiation factor 3, subunit 4 delta, 44kDa	BC008469	MGCp5s	863	0.97	reliable 3' end	Hs.28081	19p13.2
CAGCTCCGCT	13	DUT	dUTP pyrophosphatase	NM_001948	Refseqsr	637	0.864	reliable 3' end	Hs.367676	15q15-q21.1
CAGGATGACG	13	VCY2IP1	VCY2 interacting protein 1	BC008806	MGCp5s	287	0.97	reliable 3' end	Hs.66048	19p13.12
CCTGCCTCGT	13	SCHIP1	schwannomin interacting protein 1	NM_014575	Refseqsr	368	0.864	reliable 3' end	Hs.61490	3q25.33
CCTTTGGCTA	13	RPS27L	ribosomal protein S27-like	BC003667	ip_MGC	411	0.863	internally primed site	Hs.108957	15q22.1
CGATGGTCCC	13	REA	repressor of estrogen receptor activity	NM_007273	Refseqp5s	1111	0.92	reliable 3' end	Hs.7771	12p13
CGGCAGAGCT	13	P2RX4	purinergic receptor P2X, ligand-gated ion channel, 4	U83993	FLp5s	347	0.903	reliable 3' end	Hs.321709	12q24.32
CTACCAGGCC	13	CD81	CD81 antigen (target of antiproliferative antibody 1)	AW951875	Nur	704	0.453	undefined 3' end	Hs.54457	11p15.5
CTGCACTTAC	13	MCM7	MCM7 minichromosome maintenance deficient 7 (S. cerevisiae)	BC009398	MGCp5s	1480	0.97	reliable 3' end	Hs.77152	7q21.3-q22.1
CTGCTGCTGG	13	CDC42EP2	CDC42 effector protein (Rho GTPase binding) 2	NM_006779	pa_Refseq	209	0.896	shorter alternative transcript	Hs.12289	11q13
CTGGAGACTC	13	PRKCDBP	protein kinase C, delta binding protein	BC011585	MGCp5s	94	0.97	reliable 3' end	Hs.431979	11p15.4
CTTGCGTGAG	13	-	-	-	-	-	-	-	-	-
GACCCTGCCC	13	FKBP8	FK506 binding protein 8, 38kDa	BC009966	MGCp5s	2280	0.97	reliable 3' end	Hs.173464	19p12
GCATATGAGC	13	FHOD2	formin homology 2 domain containing 2	AB067489	FLsr	1209	0.84	reliable 3' end	Hs.7149	2q24.1
GCGGCGGCGA	13	GNB2L1	guanine nucleotide binding protein (G protein), beta polypeptide 2-like 1	BQ366282	Nur	363	0.453	undefined 3' end	Hs.5662	5q35.3
GCGGTGAGGT	13	SGT	small glutamine-rich tetratricopeptide repeat (TPR)-containing	BC008885	MGCp5s	1260	0.97	reliable 3' end	Hs.203910	19p13
GCTAGGTTTA	13	PSMC4	proteasome (prosome, macropain) 26S subunit, ATPase, 4	BE938891	Nur	2379	0.453	undefined 3' end	Hs.211594	19q13.11-q13.13
GGCCCACTAG	13	KIAA0095	KIAA0095 gene product	NM_014669	Refseqsr	492	0.864	reliable 3' end	Hs.155314	16q13
GGCTGCCCTG	13	DPYSL3	dihydropyrimidinase-like 3	NM_001387	Refseqsr	2498	0.864	reliable 3' end	Hs.74566	5q32
GGGGGACCTC	13	DDAH2	dimethylarginine dimethylaminohydrolase 2	BC001435	MGCp5s	546	0.97	reliable 3' end	Hs.247362	6p21.3
GGGTGCTTGG	13	ATP6IP1	ATPase, H+ transporting, lysosomal interacting protein 1	BC000724	MGCp5s	893	0.97	reliable 3' end	Hs.6551	Xq28
GTACCCGGAC	13	MGC14151	hypothetical protein MGC14151	BC006407	MGCp5s	1272	0.97	reliable 3' end	Hs.333414	17p13.2
GTCTGACCCC	13	PPP2R1A	protein phosphatase 2 (formerly 2A), regulatory subunit A (PR 65), alpha isoform	BC001537	FLp5s	936	0.903	reliable 3' end	Hs.173902	19q13.41
GTGGCCTGCA	13	DKFZP586O0120	DKFZP586O0120 protein	BC000639	MGCp5s	386	0.97	reliable 3' end	Hs.4766	19pter-p13.3
GTGGCGTGTG	13	Hs.151675	Sapiens cDNA: FLJ23388 fis, clone HEP17008.	AK027041	FLp5r	1079	0.829	reliable 3' end	Hs.151675	Unknown
GTGGTGCACG	13	na	hypothetical gene supported by AK021878; BC029580; BC029580	AK021878	FLsr	1439	0.84	reliable 3' end	Hs.157796	17p13.3
GTTCAGCTGT	13	VDAC2	voltage-dependent anion channel 2	BC012883	MGCp5s	628	0.615	internal tag	Hs.78902	10q22
TAACCAATCA	13	RAB5C	RAB5C, member RAS oncogene family	NM_004583	Refseqp5r	2524	0.879	reliable 3' end	Hs.479	17q21.2
TCCTCCCTCC	13	PSMB2	proteasome (prosome, macropain) subunit, beta type, 2	BG059293	Nup5s	731	0.796	reliable 3' end	Hs.432607	1p34.2
TCTCTACTAA	13	TPM4	tropomyosin 4	BC002827	MGCp5r	707	0.941	reliable 3' end	Hs.250641	19p13.1
TGCTGGTGTG	13	KIAA1720	KIAA1720 protein	AK056382	FLsr	786	0.84	reliable 3' end	Hs.298573	1q44
TGGCGTGGCC	13	-	-	-	-	-	-	-	-	-
TGGGCGCCTT	13	UROD	uroporphyrinogen decarboxylase	BC001778	MGCp5s	907	0.97	reliable 3' end	Hs.78601	1p34
TTCACAGTGG	13	SDBCAG84	serologically defined breast cancer antigen 84	BC009765	MGCp5r	1286	0.941	reliable 3' end	Hs.406352	20pter-q12
TTGCCCAGGC#	13	Hs.56027	Sapiens mRNA; cDNA DKFZp586J1717 (from clone DKFZp586J1717)	AL117454	FLp5s	2605	0.903	reliable 3' end	Hs.56027	Unknown
TTGGACTGAG	13	GABARAPL2	GABA(A) receptor-associated protein-like 2	BC005985	MGCp5s	2125	0.97	reliable 3' end	Hs.6518	16q22.3-q24.1
TTTCTAGTTT	13	LAPTM4A	lysosomal-associated protein transmembrane 4 alpha	BC003158	MGCp5s	3408	0.97	reliable 3' end	Hs.111894	2p24.3
TTTGCTCTCC	13	VCL	vinculin	NM_014000	Refseqp5r	744	0.879	reliable 3' end	Hs.75350	10q22.1-q23
TTTGGGGCTG	13	ATP6V0B	ATPase, H+ transporting, lysosomal 21kDa, V0 subunit c''	BC005876	MGCp5s	1335	0.97	reliable 3' end	Hs.7476	1p32.3
AAGAGGTTTG	12	CKAP4	cytoskeleton-associated protein 4	NM_006825	Refseqp5r	648	0.879	reliable 3' end	Hs.74368	12q24.11
AAGATTGGTG	12	CD9	CD9 antigen (p24)	BC011988	MGCp5s	2175	0.97	reliable 3' end	Hs.1244	12p13.3
AATGCTTTGT	12	TUBA3	tubulin, alpha 3	BC006468	MGCp5s	8902	0.97	reliable 3' end	Hs.433394	12q12-12q14.3
ACCCGCCGGG	12	-	-	-	-	-	-	-	-	-
ACTATTAGTG	12	CDK2AP1	CDK2-associated protein 1	NM_004642	Refseqp5s	937	0.92	reliable 3' end	Hs.433201	12q24.31
AGCGGCCGCG	12	FLII	flightless I homolog (Drosophila)	NM_002018	Refseqsr	347	0.864	reliable 3' end	Hs.83849	17p11.2
AGCTGGTTTC	12	EI24	etoposide induced 2.4 mRNA	NM_004879	Refseqp5s	1428	0.92	reliable 3' end	Hs.343911	11q24
AGGAGCTGCT	12	NDUFS8	NADH dehydrogenase (ubiquinone) Fe-S protein 8, 23kDa (NADH-coenzyme Q reductase)	NM_002496	Refseqsr	1550	0.864	reliable 3' end	Hs.90443	11q13
AGGATGGCGG	12	RPL12	ribosomal protein L12	T61798	Nur	574	0.453	undefined 3' end	Hs.378011	9q34
ATCTTGTTAC	12	FN1	fibronectin 1	BC005858	MGCp5s	2121	0.97	reliable 3' end	Hs.287820	2q34
ATGATGCGGT	12	SERPINB6	serine (or cysteine) proteinase inhibitor, clade B (ovalbumin), member 6	BC001394	MGCp5s	795	0.97	reliable 3' end	Hs.41072	6p25
ATTTAGCAAG	12	FABP4	fatty acid binding protein 4, adipocyte	BC003672	MGCp5s	428	0.97	reliable 3' end	Hs.391561	8q21
CAAATAAACC	12	PIR	Pirin	BC002517	MGCp5s	176	0.97	reliable 3' end	Hs.424966	Xp22.31
CACACAGTTT	12	Hs.204354	HepG2 3' region cDNA, clone hmd1f06.	BQ441669	Nur	2574	0.453	undefined 3' end	Hs.204354	Unknown
CACGGAGGCG	12	XPC	xeroderma pigmentosum, complementation group C	NM_004628	Refseqp5s	133	0.92	reliable 3' end	Hs.320	3p25
CAGCTCAGCT	12	FLNC	filamin C, gamma (actin binding protein 280)	AF146692	FLp5s	419	0.903	reliable 3' end	Hs.58414	7q32-q35
CATTGCCTTC	12	DDX5	DEAD/H (Asp-Glu-Ala-Asp/His) box polypeptide 5 (RNA helicase, 68kDa)	BF921692	Nur	790	0.453	undefined 3' end	Hs.76053	17q21
CCCAAACTTT	12	LOC115207	hypothetical protein BC013764	N66391	Nup5s	610	0.796	reliable 3' end	Hs.109438	13q22.1
CGAAGAGTGC	12	CLDN11	claudin 11 (oligodendrocyte transmembrane protein)	NM_005602	Refseqr	13	0.671	undefined 3' end	Hs.31595	3q26.2-q26.3
CGCCGGGGGC	12	UBE2J2	ubiquitin-conjugating enzyme E2, J2 (UBC6 homolog, yeast)	NM_058167	Refseqr	168	0.498	internal tag	Hs.352567	1p36.33
CGCTTTGCGC	12	VCP	valosin-containing protein	BC007562	pa_MGC	272	0.92	shorter alternative transcript	Hs.106357	9p13-p12
CTATGGCTTC	12	RAB11A	RAB11A, member RAS oncogene family	BC013348	pa_MGC	614	0.92	shorter alternative transcript	Hs.75618	15q21.3-q22.31
CTGCTCACCC	12	AKAP2	A kinase (PRKA) anchor protein 2	NM_007203	Refseqp5s	145	0.92	reliable 3' end	Hs.42322	9q31-q33
CTGCTGTGAT	12	SNRPC	small nuclear ribonucleoprotein polypeptide C	NM_003093	Refseqsr	854	0.864	reliable 3' end	Hs.1063	6p21.31
CTGGCCTGTG	12	VIL2	villin 2 (ezrin)	BC013903	pa_MGC	1548	0.92	shorter alternative transcript	Hs.155191	6q25.2-q26
CTGGGAGGAG	12	TM4SF7	transmembrane 4 superfamily member 7	BC000389	MGCp5s	442	0.97	reliable 3' end	Hs.26518	11p15.5
CTGTGCCCAG	12	RPL30	ribosomal protein L30	T60761	Nur	873	0.453	undefined 3' end	Hs.334807	8q22
CTTGATTCCC	12	QSCN6	quiescin Q6	NM_002826	Refseqsr	1038	0.864	reliable 3' end	Hs.77266	1q24
GACGACTGAC	12	IFI16	interferon, gamma-inducible protein 16	AF208043	FLp5s	272	0.903	reliable 3' end	Hs.155530	1q22
GAGGGCTTTG	12	TSC2	tuberous sclerosis 2	AI628693	Nup5s	90	0.796	reliable 3' end	Hs.90303	16p13.3
GAGGTGCCGG	12	HRAS	v-Ha-ras Harvey rat sarcoma viral oncogene homolog	BC006499	MGCp5r	498	0.941	reliable 3' end	Hs.37003	11p15.5
GCCACACCCC	12	CHPF	chondroitin polymerizing factor	BC008878	pa_MGC	1032	0.92	shorter alternative transcript	Hs.7718	2q36.1
GCCCAGCTCA	12	PSMD8	proteasome (prosome, macropain) 26S subunit, non-ATPase, 8	BC001164	pa_MGC	625	0.92	shorter alternative transcript	Hs.78466	19q13.13
GCCCCAGCGA	12	GGA1	golgi associated, gamma adaptin ear containing, ARF binding protein 1	NM_013365	Refseqp5s	543	0.92	reliable 3' end	Hs.238296	22q13.31
GCCCCGAGCC	12	DP1	likely ortholog of mouse deleted in polyposis 1	BC000232	pa_MGC	557	0.92	shorter alternative transcript	Hs.178112	5q22-q23
GCCGCCTGCC	12	IMPDH1	IMP (inosine monophosphate) dehydrogenase 1	NM_000883	Refseqsr	388	0.864	reliable 3' end	Hs.850	7q31.3-q32
GCGACACCAG	12	na	similar to 60S ribosomal protein L10 (QM protein homolog)	BQ328809	Nur	170	0.453	undefined 3' end	Hs.412900	19p13.2
GCGGGGCGAG	12	SCO1	SCO cytochrome oxidase deficient homolog 1 (yeast)	NM_004589	Refseqp5r	225	0.879	reliable 3' end	Hs.14511	17p12-p13
GCTCTCTATG	12	SSR4	signal sequence receptor, delta (translocon-associated protein delta)	BC003371	MGCp5s	1544	0.97	reliable 3' end	Hs.102135	Xq28
GCTGCCTGCC	12	SNX17	sorting nexin 17	BC002610	MGCp5s	217	0.69	internal tag	Hs.278569	2p23-p22
GCTGCTGGTG	12	DKFZp761G2113	hypothetical protein DKFZp761G2113	AL390158	FLp5s	795	0.903	reliable 3' end	Hs.181391	17q21.31
GGAGCACTGT	12	Hs.10362	Sapiens cDNA: FLJ20944 fis, clone ADSE01780.	BQ439255	Nur	331	0.453	undefined 3' end	Hs.10362	Unknown
GGCAGCACAA	12	HNRPL	heterogeneous nuclear ribonucleoprotein L	R88770	Nur	746	0.431	internal tag	Hs.2730	19q13.2
GGCATCGTTG	12	HLA-C	major histocompatibility complex, class I, C	BC007814	pa_MGC	59	0.92	shorter alternative transcript	Hs.277477	6p21.3
GGCCCTGGTG	12	GAK	cyclin G associated kinase	BC008668	MGCp5s	535	0.97	reliable 3' end	Hs.153227	4p16
GGCGTGAACC	12	PCNA	proliferating cell nuclear antigen	BC000491	MGCp5s	600	0.97	reliable 3' end	Hs.78996	20pter-p12
GGCTCCTGGC	12	ITGB4BP	integrin beta 4 binding protein	BC011845	MGCp5s	1047	0.97	reliable 3' end	Hs.406444	20q12
GGCTTGCCAG	12	Hs.406283	Sapiens mRNA expressed only in placental villi, clone SMAP83.	AB019568	pa_FL	844	0.881	shorter alternative transcript	Hs.406283	Unknown
GGCTTTGGAG	12	C11orf10	chromosome 11 open reading frame 10	BC002750	MGCp5s	1740	0.97	reliable 3' end	Hs.90918	11q12-q13.1
GGGAGCCCCT	12	MGC11257	hypothetical protein MGC11257	BC006224	MGCp5s	1493	0.97	reliable 3' end	Hs.334368	7p22.3
GGGCGAGAAC	12	OPTN	optineurin	NM_021980	ip_Refseq	287	0.823	internally primed site	Hs.278898	10p14
GGGGTCTGGG	12	PP2447	hypothetical protein PP2447	BC012445	MGCp5s	598	0.97	reliable 3' end	Hs.33026	22q13.33
GTCACACCAC	12	FLJ22347	hypothetical protein FLJ22347	AK025503	FLp5r	1375	0.513	internal tag	Hs.106004	11q12.2
GTCAGGGTCC	12	DEPP	decidual protein induced by progesterone	BC011402	MGCp5s	170	0.97	reliable 3' end	Hs.93675	10q11.21
GTCTCAGTGC	12	D2S448	Melanoma associated gene	AF200348	FLp5s	187	0.903	reliable 3' end	Hs.118893	2pter-p25.1
GTGCTCAGTG	12	IFI27	interferon, alpha-inducible protein 27	NM_005532	Refseqp5s	31	0.554	internal tag	Hs.278613	14q32
GTGCTCATTC	12	PLAB	prostate differentiation factor	BC008962	MGCp5s	693	0.97	reliable 3' end	Hs.296638	19p13.1-13.2
GTGCTGGTCA	12	RPS3A	ribosomal protein S3A	BQ349325	Nur	431	0.453	undefined 3' end	Hs.77039	4q31.2-q31.3
GTGGACCCCA	12	SIAHBP1	fuse-binding protein-interacting repressor	BC011979	MGCp5r	851	0.941	reliable 3' end	Hs.74562	8q24.2-qtel
GTGGCTCACA#	12	MGC14817	hypothetical protein MGC14817	BC006002	MGCp5r	3639	0.941	reliable 3' end	Hs.124813	12q14.2
GTTCCAGCCG	12	RPL7	ribosomal protein L7	BF967942	Nur	186	0.453	undefined 3' end	Hs.153	8q13.3
TAAAGGCACA	12	LDB2	LIM domain binding 2	NM_001290	Refseqsr	252	0.864	reliable 3' end	Hs.4980	4p16
TACAGAGGGA	12	ZNF216	zinc finger protein 216	NM_006007	Refseqsr	2742	0.864	reliable 3' end	Hs.406096	9q13-q21
TACGTTGCAG	12	GC20	translation factor sui1 homolog	BC006996	MGCp5r	1606	0.941	reliable 3' end	Hs.21756	3p21.33
TAGATAATGG	12	OK/SW-cl.56	beta 5-tubulin	BC007605	MGCp5s	860	0.97	reliable 3' end	Hs.179661	6p21.32
TCACGGCAAG	12	RIP60	replication initiation region protein (60kD)	BC001760	MGCp5s	533	0.97	reliable 3' end	Hs.90693	7q36.1
TCAGTGCGCA	12	FLJ21016	hypothetical protein FLJ21016	AK023023	FLsr	506	0.84	reliable 3' end	Hs.289069	1q42.13
TCATAAGCAA	12	HPRP8BP	U5 snRNP-specific 40 kDa protein (hPrp8-binding)	BG258964	Nur	456	0.453	undefined 3' end	Hs.10290	1p35.1
TCCAAGGAAG	12	PECI	peroxisomal D3,D2-enoyl-CoA isomerase	BC002668	MGCp5s	677	0.97	reliable 3' end	Hs.15250	6p24.3
TCCACGCACC	12	FBXW5	F-box and WD-40 domain protein 5	BC000850	MGCp5s	1006	0.97	reliable 3' end	Hs.82023	9q34.3
TGAAATAAAA	12	NPM1	nucleophosmin (nucleolar phosphoprotein B23, numatrin)	BC012566	MGCp5s	6316	0.97	reliable 3' end	Hs.355719	5q35
TGAAGTTATA	12	ITGB1	integrin, beta 1 (fibronectin receptor, beta polypeptide, antigen CD29 includes MDF2, MSK12)	NM_002211	Refseqsr	1227	0.864	reliable 3' end	Hs.287797	10p11.2
TGAGGCCAGG	12	SSRP1	structure specific recognition protein 1	BC005116	MGCp5s	1051	0.97	reliable 3' end	Hs.79162	11q12
TGCCCCTGAA	12	-	-	-	-	-	-	-	-	-
TGGAAGGGCA	12	EAP30	EAP30 subunit of ELL complex	BC008976	ip_MGC	831	0.863	internally primed site	Hs.348388	17q21.33
TGGCCATCTG	12	PP1201	PP1201 protein	BC007980	MGCp5s	645	0.97	reliable 3' end	Hs.184052	2p24.3-p24.1
TGGGCTCTGA	12	SCARB2	scavenger receptor class B, member 2	NM_005506	Refseqsr	459	0.864	reliable 3' end	Hs.323567	4q21.21-q21.22
TGTGGCCTCC	12	C11orf2	chromosome 11 open reading frame2	BC010540	MGCp5s	1449	0.97	reliable 3' end	Hs.457836	11q13
TTGGACCTGG	12	ATP5D	ATP synthase, H+ transporting, mitochondrial F1 complex, delta subunit	AI591301	Nup5s	2025	0.796	reliable 3' end	Hs.89761	19p13.3
AAGCCAGCCC	11	PRKCSH	protein kinase C substrate 80K-H	NM_002743	Refseqsr	1090	0.864	reliable 3' end	Hs.1432	19p13.1-p13.2
AAGTTGCTAT	11	PSAP	prosaposin (variant Gaucher disease and variant metachromatic leukodystrophy)	BC007612	MGCp5s	6561	0.97	reliable 3' end	Hs.406455	10q21-q22
AATATGTGGG	11	COX6C	cytochrome c oxidase subunit VIc	BC000187	MGCp5s	6644	0.97	reliable 3' end	Hs.351875	8q22-q23
AATCCAGGAG	11	DDOST	dolichyl-diphosphooligosaccharide-protein glycosyltransferase	BC002594	MGCp5s	691	0.97	reliable 3' end	Hs.34789	1p36.1
ACAAGGTGCG	11	GAPD	glyceraldehyde-3-phosphate dehydrogenase	BM144198	Nur	515	0.453	undefined 3' end	Hs.169476	12p13
ACACCCTGTG	11	C20orf41	chromosome 20 open reading frame 41	AL157435	FLp5r	80	0.829	reliable 3' end	Hs.348183	20q13.3
ACAGCCTGCA	11	CDC25B	cell division cycle 25B	BC009953	MGCp5s	407	0.97	reliable 3' end	Hs.153752	20p13
ACCCAGCGGG	11	na	similar to RIKEN cDNA 2310044D20	BI919267	Nur	348	0.453	undefined 3' end	Hs.356108	5q21.1
AGAACAAAAC	11	PRDX1	peroxiredoxin 1	BC007063	MGCp5s	3292	0.97	reliable 3' end	Hs.180909	1p34.1
AGCAGTGACG	11	EVA1	epithelial V-like antigen 1	AF275945	FLp5s	123	0.903	reliable 3' end	Hs.116651	11q24
AGCCACCGTG	11	KIAA1443	KIAA1443 protein	AB037864	FLsr	1407	0.84	reliable 3' end	Hs.156051	14q11.2
AGCCACTGTG	11	PKD2L2	polycystic kidney disease 2-like 2	AF182034	FLsr	1354	0.84	reliable 3' end	Hs.272418	5q31
AGCCTGCTCA	11	NT5E	5'-nucleotidase, ecto (CD73)	NM_002526	Refseqsr	189	0.864	reliable 3' end	Hs.153952	6q14-q21
AGGCGAGATC	11	PSMA7	proteasome (prosome, macropain) subunit, alpha type, 7	NM_002792	ip_Refseq	1679	0.823	internally primed site	Hs.233952	20q13.33
AGTAGCCGTG	11	CFL1	cofilin 1 (non-muscle)	H99465	Nur	449	0.453	undefined 3' end	Hs.180370	11q13
ATCACAGGCC	11	MRPL17	mitochondrial ribosomal protein L17	BC012306	MGCp5r	346	0.941	reliable 3' end	Hs.10026	11p15.5-p15.4
ATGGCAGGAG	11	HPRP8BP	U5 snRNP-specific 40 kDa protein (hPrp8-binding)	BG683458	Nur	1308	0.453	undefined 3' end	Hs.10290	1p35.1
ATGGCGATCT	11	RPS24	ribosomal protein S24	BQ312273	Nur	944	0.453	undefined 3' end	Hs.180450	10q22-q23
CAAGACGGGG	11	RALGDS	ral guanine nucleotide dissociation stimulator	AB037729	FLsr	902	0.84	reliable 3' end	Hs.106185	9q34.3
CAATGTGAGC	11	Hs.406283	Sapiens mRNA expressed only in placental villi, clone SMAP83.	AB019568	FLr	365	0.709	undefined 3' end	Hs.406283	Unknown
CACCACGGTG	11	EVL	Enah/Vasp-like	NM_016337	Refseqp5s	2038	0.92	reliable 3' end	Hs.241471	14q32.32
CAGGATCCAG	11	ST13	suppression of tumorigenicity 13 (colon carcinoma) (Hsp70 interacting protein)	NM_003932	pa_Refseq	771	0.896	shorter alternative transcript	Hs.119222	22q13.2
CAGTCTAAAA	11	UCHL1	ubiquitin carboxyl-terminal esterase L1 (ubiquitin thiolesterase)	BC006305	MGCp5s	1125	0.97	reliable 3' end	Hs.76118	4p14
CCCCAGCCCC	11	DLGAP2	discs, large (Drosophila) homolog-associated protein 2	AF119818	FLp5s	129	0.547	internal tag	Hs.113287	8p23
CCCCCTCCGG	11	SNRPB	small nuclear ribonucleoprotein polypeptides B and B1	NM_003091	Refseqr	463	0.671	undefined 3' end	Hs.83753	20p13
CCCGGGGCCT	11	NPM3	nucleophosmin/nucleoplasmin, 3	NM_006993	Refseqp5s	370	0.92	reliable 3' end	Hs.90691	10q24.31
CCTGCCCCCC	11	MAPK3	mitogen-activated protein kinase 3	X60188	FLp5r	529	0.829	reliable 3' end	Hs.861	16p12-p11.2
CCTGTCCAGC	11	BCL2L1	BCL2-like 1	NM_138578	Refseqp5s	411	0.92	reliable 3' end	Hs.305890	20q11.21
CCTTCTGGTG	11	PTK9	PTK9 protein tyrosine kinase 9	NM_002822	Refseqp5s	907	0.92	reliable 3' end	Hs.82643	12q12
CGCATTAAAG	11	Hs.442529	Sapiens, clone IMAGE:4890104, mRNA	BQ448266	Nup5s	691	0.796	reliable 3' end	Hs.442529	Unknown
CGCGCGCTGG	11	MGC2865	hypothetical protein MGC2865	BC007416	MGCp5s	186	0.97	reliable 3' end	Hs.94814	19q13.33
CTCTCAATAT	11	APLP2	amyloid beta (A4) precursor-like protein 2	BC000373	pa_MGC	396	0.92	shorter alternative transcript	Hs.279518	11q24
CTCTGGGATA	11	MGC4248	hypothetical protein MGC4248	BG113575	Nur	526	0.431	internal tag	Hs.334437	10q23.1
CTGCCCCCAC	11	C16orf7	chromosome 16 open reading frame 7	NM_004913	Refseqsr	385	0.864	reliable 3' end	Hs.164410	16q24
CTGCTTAAGA	11	MIB	ubiquitin ligase mind bomb	AB037744	ip_FL	566	0.541	internal tag	Hs.34892	18q11.2
CTGTTGGCAT	11	RPL21	ribosomal protein L21	BC007505	ip_MGC	1359	0.863	internally primed site	Hs.431927	13q12.2
GACCACCTTT	11	MFAP2	microfibrillar-associated protein 2	NM_017459	Refseqp5s	628	0.92	reliable 3' end	Hs.389137	1p36.1-p35
GACCTCCTGC	11	MAP3K11	mitogen-activated protein kinase kinase kinase 11	BC011263	MGCp5s	416	0.97	reliable 3' end	Hs.89449	11q13.1-q13.3
GACCTGCGGC	11	ACTR1A	ARP1 actin-related protein 1 homolog A, centractin alpha (yeast)	BC000693	MGCp5s	143	0.615	internal tag	Hs.153961	10q24.32
GACTAGTGCG	11	MGC2594	hypothetical protein MGC2594	T67124	Nur	585	0.453	undefined 3' end	Hs.181551	19p13.12
GAGGCCGCTG	11	-	-	-	-	-	-	-	-	-
GCAGCTCCTG	11	na	similar to KINESIN-LIKE PROTEIN KIF2	BG485605	Nur	580	0.415	internal tag	Hs.455571	9p13.2
GCAGGTCAGC	11	BCKDHA	branched chain keto acid dehydrogenase E1, alpha polypeptide (maple syrup urine disease)	BC008933	MGCp5s	777	0.97	reliable 3' end	Hs.433307	19q13.1-q13.2
GCCGTGAGCA	11	Hs.390842	Homo sapiens transcribed sequence	H18909	Nup5s	1145	0.796	reliable 3' end	Hs.390842	Unknown
GCGGAGAGAG	11	RPL4	ribosomal protein L4	BQ317110	Nur	574	0.453	undefined 3' end	Hs.286	15q22
GCGGTGGGTT	11	RPS12	ribosomal protein S12	BQ326971	Nur	252	0.453	undefined 3' end	Hs.434029	6q23.1
GCTGCGCAGA	11	Hs.20726	Homo sapiens transcribed sequence with moderate similarity to protein ref:NP_060265.1 (H.sapiens) hypothetical protein FLJ20378 [Homo sapiens]	BM931130	Nur	190	0.453	undefined 3' end	Hs.20726	Unknown
GCTGGGGGAC	11	GGTLA1	gamma-glutamyltransferase-like activity 1	BC011362	MGCp5s	132	0.97	reliable 3' end	Hs.1675	22q11.23
GGAGTCATTG	11	PSMB3	proteasome (prosome, macropain) subunit, beta type, 3	BC013008	MGCp5s	1737	0.97	reliable 3' end	Hs.82793	17q12
GGCACAGTAA	11	MGC2491	hypothetical protein MGC2491	BC000262	MGCp5r	1288	0.941	reliable 3' end	Hs.11270	10q24.32
GGCCAGGTGG	11	PCOLN3	procollagen (type III) N-endopeptidase	BC007527	MGCp5s	584	0.97	reliable 3' end	Hs.183138	16q24.3
GGCGTCCTGG	11	MRPL41	mitochondrial ribosomal protein L41	BQ422154	Nur	1034	0.453	undefined 3' end	Hs.44017	9q34.3
GGCGTTTAGA	11	FSCN1	fascin homolog 1, actin-bundling protein (Strongylocentrotus purpuratus)	BG057003	Nur	487	0.431	internal tag	Hs.118400	7p22
GGCTGATGTG	11	GARS	glycyl-tRNA synthetase	BC007755	MGCp5r	1310	0.941	reliable 3' end	Hs.293885	7p15
GGGAGTAGTG	11	MGC2749	hypothetical protein MGC2749	BE379626	Nur	57	0.415	internal tag	Hs.108847	19p13.11
GGGGCCCCCA	11	CCS	copper chaperone for superoxide dismutase	NM_005125	Refseqp5r	295	0.879	reliable 3' end	Hs.5002	11q13
GGGGGTAACT	11	FUS	fusion, derived from t(12;16) malignant liposarcoma	BC002459	MGCp5s	1372	0.97	reliable 3' end	Hs.99969	16p11.2
GGTGACCACC	11	Hs.351546	Sapiens cDNA FLJ30298 fis, clone BRACE2003172.	AK054860	FLsr	1176	0.84	reliable 3' end	Hs.351546	Unknown
GGTGCAGAGC	11	na	LOC284184	BQ424151	Nur	961	0.453	undefined 3' end	Hs.356545	17q25.3
GTGATGGGGC	11	MGC57858	hypothetical protein MGC57858	BQ446858	Nup5s	594	0.796	reliable 3' end	Hs.381300	6p21.31
GTGGGGCTAG	11	PPP5C	protein phosphatase 5, catalytic subunit	BC001970	MGCp5s	858	0.97	reliable 3' end	Hs.75180	19q13.3
GTGGTGCACA	11	SF4	splicing factor 4	BC002986	MGCp5s	1529	0.97	reliable 3' end	Hs.15075	19p13.11
GTGGTGCGTG	11	XRCC2	X-ray repair complementing defective repair in Chinese hamster cells 2	NM_005431	Refseqp5r	1023	0.879	reliable 3' end	Hs.129727	7q36.1
GTGTCTCGCA	11	ANXA11	annexin A11	BC007564	MGCp5r	389	0.941	reliable 3' end	Hs.75510	10q23
TAGGCCCAAG	11	ILVBL	ilvB (bacterial acetolactate synthase)-like	BC011761	MGCp5s	1093	0.97	reliable 3' end	Hs.78880	19p13.1
TATCTGTCTA	11	SET	SET translocation (myeloid leukemia-associated)	NM_003011	ip_Refseq	1410	0.823	internally primed site	Hs.145279	9q34
TATTGCCACG	11	ARHJ	ras homolog gene family, member J	AK027351	FLr	33	0.709	undefined 3' end	Hs.243010	14q23.2
TCAGCTTCAC	11	SSR3	signal sequence receptor, gamma (translocon-associated protein gamma)	BC017203	pa_MGC	572	0.92	shorter alternative transcript	Hs.28707	3q25.31
TCCCTGGCAG	11	CRIP2	cysteine-rich protein 2	BC001931	MGCp5s	919	0.97	reliable 3' end	Hs.70327	14q32.3
TCCCTGGCAT	11	HNRPK	heterogeneous nuclear ribonucleoprotein K	BC000355	MGCp5s	1307	0.97	reliable 3' end	Hs.129548	9q21.32-q21.33
TCCGCGAGAA	11	NDUFA11	NADH-ubiquinone oxidoreductase subunit B14.7	BQ427600	Nur	1947	0.453	undefined 3' end	Hs.406062	19p13.3
TCGAAGAACC	11	CD63	CD63 antigen (melanoma 1 antigen)	BC013017	MGCp5s	1000	0.97	reliable 3' end	Hs.433996	12q12-q13
TCGCCCAGGC	11	LOC115704	similar to ecotropic viral integration site 5; Neuroblastoma stage 4S gene	BC014111	FLp5s	476	0.903	reliable 3' end	Hs.26870	19p13.3
TCTGCAATGA	11	TINP1	TGF beta-inducible nuclear protein 1	BC005288	MGCp5s	1415	0.97	reliable 3' end	Hs.8170	5q13.3
TCTGTTTATC	11	SRP14	signal recognition particle 14kDa (homologous Alu RNA binding protein)	AB061546	FLp5s	2733	0.903	reliable 3' end	Hs.180394	15q22
TCTTCCAGGA	11	RPL15	ribosomal protein L15	NM_002948	Refseqp5s	1817	0.92	reliable 3' end	Hs.74267	3p24.2
TGAGTGGTCA	11	MAP1LC3B	microtubule-associated protein 1 light chain 3 beta	NM_022818	Refseqp5s	1296	0.92	reliable 3' end	Hs.121849	16q24.2
TGCACACACA	11	CTNNBIP1	catenin, beta interacting protein 1	NM_020248	Refseqsr	332	0.864	reliable 3' end	Hs.99816	1p36.22
TGCCAGGACA	11	BOK	BCL2-related ovarian killer	BC006203	MGCp5s	361	0.97	reliable 3' end	Hs.293753	2q37.3
TGCCATCTGT	11	CCNB1	cyclin B1	BC006510	MGCp5s	656	0.97	reliable 3' end	Hs.23960	5q12
TGCGGCTGGT	11	DCTN1	dynactin 1 (p150, glued homolog, Drosophila)	BC006163	MGCp5s	482	0.97	reliable 3' end	Hs.74617	2p13
TGCTGTGTGC	11	2003-09-15	15 kDa selenoprotein	BC005294	MGCp5s	730	0.97	reliable 3' end	Hs.90606	1p31
TGGACACAAG	11	RARS	arginyl-tRNA synthetase	BC000528	MGCp5r	702	0.941	reliable 3' end	Hs.180832	5pter-q11
TGGAGCATCG	11	DAPK3	death-associated protein kinase 3	NM_001348	Refseqsr	239	0.864	reliable 3' end	Hs.25619	19p13.3
TGGCAACCTT	11	LOC51064	glutathione S-transferase subunit 13 homolog	BC001231	MGCp5s	1337	0.97	reliable 3' end	Hs.279952	7q35
TGGCTTCAAG	11	RPL27A	ribosomal protein L27a	T58346	Nur	919	0.453	undefined 3' end	Hs.76064	11p15
TGTAAGTCTG	11	KHDRBS1	KH domain containing, RNA binding, signal transduction associated 1	NM_006559	Refseqsr	1346	0.864	reliable 3' end	Hs.119537	1p32
TGTAGTTTGA	11	SKP1A	S-phase kinase-associated protein 1A (p19A)	BC009839	MGCp5s	2976	0.97	reliable 3' end	Hs.171626	5q31
TTCACCAGGG	11	ACTR1A	ARP1 actin-related protein 1 homolog A, centractin alpha (yeast)	BC000693	MGCp5s	480	0.97	reliable 3' end	Hs.153961	10q24.32
TTTTATGGAA	11	GNAI2	guanine nucleotide binding protein (G protein), alpha inhibiting activity polypeptide 2	AK055574	FLsr	1625	0.84	reliable 3' end	Hs.77269	3p21
AAACCAAAAA	10	ENG	endoglin (Osler-Rendu-Weber syndrome 1)	AA788989	Nup5s	551	0.796	reliable 3' end	Hs.76753	9q33-q34.1
AACTAATACT	10	MGC40157	hypothetical protein MGC40157	BQ430110	Nur	4279	0.453	undefined 3' end	Hs.295362	17p11.2
AAGATCCCCG	10	C6orf82	chromosome 6 open reading frame 82	BC005890	MGCp5s	2177	0.97	reliable 3' end	Hs.107187	6pter-p21.31
AAGCAGGAGG	10	MADH3	MAD, mothers against decapentaplegic homolog 3 (Drosophila)	AK026690	FLp5s	198	0.903	reliable 3' end	Hs.288261	15q21-q22
AAGGACCTTT	10	SOC	socius	BQ478151	Nup5s	1219	0.796	reliable 3' end	Hs.145061	1p35.3
AAGGGAGGGT	10	SQSTM1	sequestosome 1	BC005857	MGCp5s	1531	0.97	reliable 3' end	Hs.182248	5q35
ACAAACTGTG	10	ARPC1A	actin related protein 2/3 complex, subunit 1A, 41kDa	BG057940	Nup5s	1166	0.796	reliable 3' end	Hs.90370	7q22.1
ACCAAGGAGG	10	POLR2E	polymerase (RNA) II (DNA directed) polypeptide E, 25kDa	BC004441	MGCp5s	1070	0.97	reliable 3' end	Hs.24301	19p13.3
ACCCACGTCA	10	JUNB	jun B proto-oncogene	BC009466	MGCp5r	1471	0.941	reliable 3' end	Hs.400124	19p13.2
ACCGCACAAA	10	SEC14L1	SEC14-like 1 (S. cerevisiae)	NM_003003	Refseqsr	211	0.864	reliable 3' end	Hs.75232	17q25.1-17q25.2
ACTGCTTGCC	10	MAT2A	methionine adenosyltransferase II, alpha	BC001854	MGCp5s	1653	0.97	reliable 3' end	Hs.77502	2p11.2
AGCACGACCC	10	-	-	-	-	-	-	-	-	-
AGCCACTGCG	10	NINJ2	ninjurin 2	NM_016533	Refseqp5s	1161	0.92	reliable 3' end	Hs.380976	12p13
AGCCTCGGGC	10	BRI3	brain protein I3	BM068754	Nur	107	0.453	undefined 3' end	Hs.75922	7q22.1
AGGGTGTTTT	10	HNRPAB	heterogeneous nuclear ribonucleoprotein A/B	AA724203	Nur	3257	0.453	undefined 3' end	Hs.81361	5q35.3
ATGGCGGCGC	10	-	-	-	-	-	-	-	-	-
ATGTCTTTTC	10	IGFBP4	insulin-like growth factor binding protein 4	NM_001552	FLr	1166	0.709	undefined 3' end	Hs.1516	17q12-q21.1
CAAAATGCAA	10	CTSC	cathepsin C	BQ448461	Nup5s	153	0.796	reliable 3' end	Hs.10029	11q14.1-q14.3
CAAATGAGGA	10	D1S155E	NRAS-related gene	NM_007158	Refseqsr	2631	0.864	reliable 3' end	Hs.69855	1p22
CAAGAGCGAG	10	BANF1	barrier to autointegration factor 1	BQ369300	Nur	188	0.453	undefined 3' end	Hs.433759	11q13.1
CACACAATGT	10	TOMM22	translocase of outer mitochondrial membrane 22 homolog (yeast)	BC009363	MGCp5s	423	0.97	reliable 3' end	Hs.285005	22q12-q13
CACTACACGG	10	FKBP2	FK506 binding protein 2, 13kDa	BC003384	MGCp5r	597	0.941	reliable 3' end	Hs.227729	11q13.1-q13.3
CAGGAACCAC	10	FLJ22021	hypothetical protein FLJ22021	BM152411	Nur	599	0.453	undefined 3' end	Hs.7258	16p13.3
CAGGTTGTCC	10	AP1S1	adaptor-related protein complex 1, sigma 1 subunit	BC003561	MGCp5s	305	0.97	reliable 3' end	Hs.57600	7q22.1
CCAAAGCCAG	10	GLO1	glyoxalase I	AA927243	Nur	222	0.453	undefined 3' end	Hs.75207	6p21.3-p21.1
CCGGACCTGT	10	MGC49942	hypothetical protein MGC49942	BG058728	Nup5s	398	0.796	reliable 3' end	Hs.9408	17p13.2
CCGGCCAGCG	10	CALM1	calmodulin 1 (phosphorylase kinase, delta)	AW867715	Nur	233	0.431	internal tag	Hs.374441	14q24-q31
CCTGAGCCTG	10	DKFZP434H204	DKFZP434H204 protein	AL110226	FLp5r	31	0.829	reliable 3' end	Hs.16441	15q24.2
CCTGGCAGTT	10	GL009	hypothetical protein GL009	NM_032492	Refseqp5s	233	0.92	reliable 3' end	Hs.24054	3p25.2
CCTTGACCAA	10	SELT	selenoprotein T	AF131856	FLp5s	737	0.903	reliable 3' end	Hs.8148	3q25.1
CGACGAGGAG	10	EMP3	epithelial membrane protein 3	NM_001425	Refseqsr	1015	0.864	reliable 3' end	Hs.9999	19q13.3
CGCTAGAAAT	10	-	-	-	-	-	-	-	-	-
CGTGTTAATG	10	ZNF9	zinc finger protein 9 (a cellular retroviral nucleic acid binding protein)	BC000288	MGCp5s	1890	0.97	reliable 3' end	Hs.2110	3q21
CTACTGTACC	10	GALNT1	UDP-N-acetyl-alpha-D-galactosamine:polypeptide N-acetylgalactosaminyltransferase 1 (GalNAc-T1)	BQ370771	Nur	189	0.453	undefined 3' end	Hs.80120	18q12.1
CTCACACATT	10	LAMP1	lysosomal-associated membrane protein 1	NM_005561	Refseqsr	862	0.864	reliable 3' end	Hs.150101	13q34
CTCAGCCTGA	10	LSM10	U7 snRNP-specific Sm-like protein LSM10	BC007623	MGCp5s	667	0.97	reliable 3' end	Hs.3496	1p34.3
CTCCCTTGCC	10	COPZ1	CGI-120 protein	BC002849	pa_MGC	482	0.92	shorter alternative transcript	Hs.181271	12q13.2-q13.3
CTCGGTGATG	10	RHEB2	Ras homolog enriched in brain 2	NM_005614	Refseqp5s	820	0.92	reliable 3' end	Hs.279903	7q36
CTGAAAACCA	10	DSC3	desmocollin 3	NM_024423	Refseqp5s	570	0.624	internal tag	Hs.41690	18q12.1
CTGAGGGTCG	10	MRPS15	mitochondrial ribosomal protein S15	NM_031280	Refseqp5s	320	0.92	reliable 3' end	Hs.107707	1p35-p34.1
CTGCGGAAGA	10	CTNNBIP1	catenin, beta interacting protein 1	NM_020248	ip_Refseq	108	0.823	internally primed site	Hs.99816	1p36.22
CTGCTAGGGG	10	MGC31963	kidney predominant protein NCU-G1	BC011575	FLp5r	265	0.829	reliable 3' end	Hs.293984	1q22
CTGGATGCCG	10	RDBP	RD RNA binding protein	NM_002904	FLr	629	0.504	internal tag	Hs.106061	6p21.3
CTGGGAGAGG	10	RNPEPL1	arginyl aminopeptidase (aminopeptidase B)-like 1	NM_018226	Refseqsr	617	0.864	reliable 3' end	Hs.5345	2q37.3
CTGGGTCTCC	10	RPL13	ribosomal protein L13	BC007805	MGCp5r	931	0.941	reliable 3' end	Hs.431392	16q24.3
CTGGTGAGTG	10	DEXI	dexamethasone-induced transcript	BC001083	MGCp5s	325	0.97	reliable 3' end	Hs.11902	16p13.2
CTGTTGCTGG	10	DKFZp761B128	hypothetical protein DKFZp761B128	AK023009	FLsr	944	0.84	reliable 3' end	Hs.61976	12q24.31
GAAATACAGT	10	NT5C	5', 3'-nucleotidase, cytosolic	BC008183	MGCp5s	8546	0.97	reliable 3' end	Hs.67201	17q25.2
GAGCCCAGCA	10	FLJ14103	hypothetical protein FLJ14103	NM_024689	pa_Refseq	34	0.896	shorter alternative transcript	Hs.98321	Unknown
GAGGCCATCC	10	LSM7	LSM7 homolog, U6 small nuclear RNA associated (S. cerevisiae)	NM_016199	Refseqp5s	891	0.92	reliable 3' end	Hs.70830	19p13.3
GAGTCAGGAG	10	COPZ1	CGI-120 protein	BC002849	MGCp5s	1439	0.97	reliable 3' end	Hs.181271	12q13.2-q13.3
GCAACTGTGA	10	FASN	fatty acid synthase	BQ347159	Nur	851	0.453	undefined 3' end	Hs.83190	17q25
GCATACCTGC	10	DKFZP434D1335	DKFZP434D1335 protein	AK027643	FLsr	537	0.84	reliable 3' end	Hs.8258	19q13.12
GCCAGGAAGC	10	C20orf43	chromosome 20 open reading frame 43	BC003359	MGCp5s	620	0.97	reliable 3' end	Hs.182281	20q13.31
GCCCCTCCCC	10	CAV1	caveolin 1, caveolae protein, 22kDa	NM_001753	ip_Refseq	64	0.823	internally primed site	Hs.74034	7q31.1
GCCCCTGCGC	10	Hs.455508	Homo sapiens transcribed sequence with moderate similarity to protein pir:T25031 (C.elegans) T25031 hypothetical protein T20D3.3 - Caenorhabditis elegans	BQ447264	Nup5s	934	0.485	internal tag	Hs.455508	Unknown
GCCCTTTCTC	10	MRC2	mannose receptor, C type 2	AB014609	FLr	708	0.709	undefined 3' end	Hs.7835	17q24.1
GCGAAACCCT	10	UBE2I	ubiquitin-conjugating enzyme E2I (UBC9 homolog, yeast)	BC004437	MGCp5r	4092	0.941	reliable 3' end	Hs.84285	16p13.3
GCGCCTGCCG	10	EXO70	likely ortholog of mouse exocyst component protein 70 kDa homolog (S. cerevisiae) Exo70: exocyst component protein 70 kDa homolog (S. cerevisiae)	BQ364127	Nur	76	0.431	internal tag	Hs.325530	17q25.3
GCGGACGAGG	10	PDCD5	programmed cell death 5	NM_004708	Refseqp5s	756	0.92	reliable 3' end	Hs.166468	19q12-q13.1
GCGGACTGGG	10	NRP1	neuropilin 1	BC007737	MGCp5s	119	0.97	reliable 3' end	Hs.69285	10p12
GCGGCAGTTA	10	CSNK2A2	casein kinase 2, alpha prime polypeptide	BC008812	MGCp5s	290	0.97	reliable 3' end	Hs.82201	16p13.3-p13.2
GCGGCCTCAG	10	EIF4B	eukaryotic translation initiation factor 4B	BQ438976	Nur	123	0.453	undefined 3' end	Hs.93379	12q13.13
GCGGCTTTCC	10	SCO2	SCO cytochrome oxidase deficient homolog 2 (yeast)	NM_005138	Refseqsr	641	0.864	reliable 3' end	Hs.278431	22q13.33
GCTGCCTACG	10	na	hypothetical gene supported by AK055503	AK055503	pa_FL	166	0.881	shorter alternative transcript	Hs.448584	6p21.33
GCTGTCATCA	10	PSMC1	proteasome (prosome, macropain) 26S subunit, ATPase, 1	BC000512	MGCp5s	748	0.97	reliable 3' end	Hs.4745	14q32.11
GGAAGGGAGG	10	HCFC1R1	host cell factor C1 regulator 1 (XPO1 dependant)	NM_017885	Refseqp5s	1470	0.92	reliable 3' end	Hs.423103	16p13.3
GGCCCTAGGC	10	ZFP36L2	zinc finger protein 36, C3H type-like 2	BC005010	MGCp5r	1015	0.941	reliable 3' end	Hs.78909	2p22.3-p21
GGGAAGTCAC	10	TSTA3	tissue specific transplantation antigen P35B	BC001941	MGCp5s	342	0.97	reliable 3' end	Hs.404119	8q24.3
GGGCAGATGC	10	FLJ21919	hypothetical protein FLJ21919	NM_023015	Refseqp5s	519	0.92	reliable 3' end	Hs.105894	1q22
GGGCGCCTGG	10	IMAP1	immunity associated protein 1	NM_130759	Refseqr	47	0.671	undefined 3' end	Hs.159955	7q36.1
GGGGATGGGG	10	na	similar to hypothetical protein MGC38830	BC015950	FLp5s	1550	0.903	reliable 3' end	Hs.99093	19q13.32
GGTACACTGC	10	TETRAN	tetracycline transporter-like protein	NM_001120	Refseqsr	325	0.864	reliable 3' end	Hs.157145	4p16.3
GGTCACTGAG	10	ZNF440	zinc finger protein 440	N40829	Nur	475	0.453	undefined 3' end	Hs.44158	19p13.2
GTGATTCCGC	10	EEF1G	eukaryotic translation elongation factor 1 gamma	BQ368076	Nur	154	0.453	undefined 3' end	Hs.256184	11q12.3
GTGGCTGCTG	10	MRPS36	mitochondrial ribosomal protein S36	NM_033281	Refseqr	620	0.671	undefined 3' end	Hs.41182	5q13.1
GTGGGGTGAC	10	LOC51234	hypothetical protein LOC51234	BC002583	MGCp5s	670	0.97	reliable 3' end	Hs.250905	15q13.2
GTGGGTTGGC	10	ALDH2	aldehyde dehydrogenase 2 family (mitochondrial)	BC002967	MGCp5s	996	0.97	reliable 3' end	Hs.195432	12q24.2
GTGTGGTGGT	10	MAK3P	likely ortholog of mouse Mak3p homolog (S. cerevisiae)	BC012731	MGCp5s	666	0.97	reliable 3' end	Hs.288932	3q13.31
TAAACTGTTT	10	RPS14	ribosomal protein S14	BQ286442	Nup5s	3057	0.796	reliable 3' end	Hs.431584	5q31-q33
TACCCCACCC	10	MAZ	MYC-associated zinc finger protein (purine-binding transcription factor)	M94046	FLsr	2054	0.84	reliable 3' end	Hs.457965	16p11.2
TACTAGTCCT	10	FTL	ferritin, light polypeptide	BE969428	Nup5s	3524	0.796	reliable 3' end	Hs.395714	19q13.3-q13.4
TACTGGGAAG	10	-	-	-	-	-	-	-	-	-
TAGCCGCTGA	10	NAPA	N-ethylmaleimide-sensitive factor attachment protein, alpha	NM_003827	Refseqsr	834	0.864	reliable 3' end	Hs.75932	19q13.33
TAGCTCTATG	10	ATP1A1	ATPase, Na+/K+ transporting, alpha 1 polypeptide	BC003077	MGCp5s	2003	0.97	reliable 3' end	Hs.76549	1p13
TAGGTTCGTG	10	CARS	cysteinyl-tRNA synthetase	BC002880	MGCp5s	646	0.97	reliable 3' end	Hs.159604	11p15.5
TCAAATGCAT	10	HNRPC	heterogeneous nuclear ribonucleoprotein C (C1/C2)	BC003394	MGCp5s	1658	0.97	reliable 3' end	Hs.294523	14q11.2
TCAATCAAGA	10	YWHAH	tyrosine 3-monooxygenase/tryptophan 5-monooxygenase activation protein, eta polypeptide	BC003047	MGCp5s	1539	0.97	reliable 3' end	Hs.349530	22q12.3
TCAGCCGCTA	10	MGC11115	hypothetical protein MGC11115	BC004500	MGCp5s	337	0.97	reliable 3' end	Hs.39132	9q22.32
TCATCATCTG	10	RPLP2	ribosomal protein, large P2	N98882	Nur	1186	0.453	undefined 3' end	Hs.302588	11p15.5-p15.4
TCCTCAAGAT	10	ERH	enhancer of rudimentary homolog (Drosophila)	NM_004450	Refseqp5s	1673	0.92	reliable 3' end	Hs.433413	14q24.1
TCCTCTTTCC	10	NK4	natural killer cell transcript 4	BC009401	MGCp5s	257	0.97	reliable 3' end	Hs.943	16p13.3
TCTGACCACC	10	MDGA1	MAM domain containing glycosylphosphatidylinositol anchor 1	AK055376	FLsr	442	0.84	reliable 3' end	Hs.285911	6p21
TCTGCCTATG	10	LAMB2	laminin, beta 2 (laminin S)	NM_002292	Refseqp5s	226	0.92	reliable 3' end	Hs.90291	3p21
TCTGGGGACG	10	EIF2S2	eukaryotic translation initiation factor 2, subunit 2 beta, 38kDa	BC000934	ip_MGC	452	0.863	internally primed site	Hs.12163	20pter-q12
TGACCGGCGA	10	TIMM13	translocase of inner mitochondrial membrane 13 homolog (yeast)	BC008607	MGCp5s	397	0.69	internal tag	Hs.23410	19p13.3
TGCCTGCTCC	10	P5326	hypothetical protein p5326	NM_031450	Refseqp5s	729	0.92	reliable 3' end	Hs.93678	11q13.1
TGCTAATTGT	10	Hs.71968	Sapiens mRNA; cDNA DKFZp564F053 (from clone DKFZp564F053)	AL049265	FLp5s	862	0.903	reliable 3' end	Hs.71968	Unknown
TGCTTGTCCC	10	ARF1	ADP-ribosylation factor 1	BC011358	MGCp5s	1138	0.97	reliable 3' end	Hs.74571	1q42
TGGAAGGACC	10	MGC10433	hypothetical protein MGC10433	BC004204	MGCp5s	494	0.97	reliable 3' end	Hs.5086	19q13.13
TGGAAGGGCT	10	C20orf14	chromosome 20 open reading frame 14	BC001666	MGCp5s	947	0.97	reliable 3' end	Hs.31334	20q13.33
TGGAGGGGCC	10	CLPP	ClpP caseinolytic protease, ATP-dependent, proteolytic subunit homolog (E. coli)	BC002956	MGCp5s	334	0.97	reliable 3' end	Hs.74362	19p13.3
TGGCCACAAA	10	na	similar to 60S ribosomal protein L10 (QM protein homolog)	BQ478177	Nur	195	0.453	undefined 3' end	Hs.412900	19p13.2
TGGCCTGCCC	10	MSF	MLL septin-like fusion	NM_006640	Refseqp5s	970	0.92	reliable 3' end	Hs.181002	17q25
TGTGTGTTAG	10	Hs.288555	Sapiens cDNA: FLJ22425 fis, clone HRC08686.	AK026078	FLp5s	158	0.903	reliable 3' end	Hs.288555	Unknown
TTACTAAATG	10	CANX	calnexin	BC003552	MGCp5s	2263	0.97	reliable 3' end	Hs.155560	5q35
TTCTGGCTGC	10	UQCRC1	ubiquinol-cytochrome c reductase core protein I	NM_003365	Refseqsr	1382	0.864	reliable 3' end	Hs.119251	3p21.3
TTTCTGCTCC	10	ARAF1	v-raf murine sarcoma 3611 viral oncogene homolog 1	AA999926	Nur	722	0.453	undefined 3' end	Hs.77183	Xp11.4-p11.2
AAAAAAAAAA	9	-	-	-	-	-	-	-	-	-
AACCTGGGAG	9	MRS2L	MRS2-like, magnesium homeostasis factor (S. cerevisiae)	BC001028	MGCp5r	3363	0.941	reliable 3' end	Hs.30057	6p22.3-p22.1
AAGCTGAGGT	9	STMN1	stathmin 1/oncoprotein 18	BQ446567	Nup5s	1810	0.796	reliable 3' end	Hs.406269	1p36.1-p35
ACCACGCCGT	9	SCRIB	scribble	NM_015356	Refseqp5s	114	0.92	reliable 3' end	Hs.239784	8q24.3
ACCAGGCCAC	9	CRAT	carnitine acetyltransferase	BC000723	MGCp5s	351	0.97	reliable 3' end	Hs.12068	9q34.1
ACTGGCTGCT	9	na	LOC257167	BM931996	Nur	885	0.453	undefined 3' end	Hs.349092	20p11.23
AGAAGGCTGC	9	PRKCL1	protein kinase C-like 1	NM_002741	Refseqp5r	390	0.879	reliable 3' end	Hs.2499	19p13.1-p12
AGCACATTTG	9	COTL1	coactosin-like 1 (Dictyostelium)	BC010884	MGCp5s	1190	0.97	reliable 3' end	Hs.289092	16q24.1
AGCAGGCGCC	9	-	-	-	-	-	-	-	-	-
AGGAGCAAAG	9	BLVRB	biliverdin reductase B (flavin reductase (NADPH))	NM_000713	Refseqsr	1734	0.864	reliable 3' end	Hs.76289	19q13.1-q13.2
AGGCTGGATG	9	UNC84B	unc-84 homolog B (C. elegans)	AB014568	FLsr	567	0.84	reliable 3' end	Hs.406612	22q13.1
AGTGCCACGG	9	RBIG1	likely ortholog of mouse retinoblastoma inhibiting gene 1	BC008623	MGCp5s	219	0.97	reliable 3' end	Hs.25477	11q24.2
AGTTGTCCCG	9	RBAF600	retinoblastoma-associated factor 600	AB007931	FLsr	559	0.84	reliable 3' end	Hs.297641	1p36.13
ATACTGCTGC	9	CUL2	cullin 2	NM_003591	Refseqp5s	462	0.92	reliable 3' end	Hs.82919	10p11.22
ATAGACGCAA	9	MORF4L1	mortality factor 4 like 1	BC002936	MGCp5s	2253	0.97	reliable 3' end	Hs.6353	15q24
ATCCGGGGAG	9	RCL	putative c-Myc-responsive	BC011683	MGCp5s	480	0.97	reliable 3' end	Hs.109752	6p21.1
ATCCGTGCCC	9	CALM3	calmodulin 3 (phosphorylase kinase, delta)	BC006182	MGCp5s	937	0.97	reliable 3' end	Hs.334330	19q13.2-q13.3
ATGCAGCCGT	9	-	-	-	-	-	-	-	-	-
ATGGCACGGA	9	COX8	cytochrome c oxidase subunit VIII	AI000376	Nur	477	0.453	undefined 3' end	Hs.433901	11q12-q13
ATGGCTAAGC	9	RGS10	regulator of G-protein signalling 10	BC009361	MGCp5r	675	0.941	reliable 3' end	Hs.82280	10q25
CAAATGCTGT	9	STAT1	signal transducer and activator of transcription 1, 91kDa	NM_007315	Refseqsr	527	0.864	reliable 3' end	Hs.21486	2q32.2
CAACCATCAT	9	LAPTM4A	lysosomal-associated protein transmembrane 4 alpha	AA788844	Nur	601	0.453	undefined 3' end	Hs.111894	2p24.3
CAACTAATTC	9	CLU	clusterin (complement lysis inhibitor, SP-40,40, sulfated glycoprotein 2, testosterone-repressed prostate message 2, apolipoprotein J)	BC010514	MGCp5s	20858	0.97	reliable 3' end	Hs.75106	8p21-p12
CAAGGATCTA	9	NICE-3	NICE-3 protein	BC006514	MGCp5s	1034	0.97	reliable 3' end	Hs.355906	1q21.2
CACCCTCAAA	9	-	-	-	-	-	-	-	-	-
CACCTTCTGC	9	TGFB1I1	transforming growth factor beta 1 induced transcript 1	BC001830	MGCp5r	128	0.941	reliable 3' end	Hs.25511	16p11.2
CACTGCATAT	9	PHKG2	phosphorylase kinase, gamma 2 (testis)	BC002541	MGCp5r	392	0.941	reliable 3' end	Hs.196177	16p12.1-p11.2
CACTGCCTTG	9	QP-C	low molecular mass ubiquinone-binding protein (9.5kD)	T64014	Nur	358	0.453	undefined 3' end	Hs.3709	5q31.1
CAGCGCTTTG	9	DKFZP434P1750	DKFZP434P1750 protein	NM_015527	Refseqp5r	748	0.879	reliable 3' end	Hs.7274	16p12.1
CAGCTTCACC	9	DDX39	DEAD/H (Asp-Glu-Ala-Asp/His) box polypeptide 39	BC001009	MGCp5s	655	0.97	reliable 3' end	Hs.311609	19p13.13
CAGTTACTTA	9	YWHAB	tyrosine 3-monooxygenase/tryptophan 5-monooxygenase activation protein, beta polypeptide	BC001359	MGCp5r	1100	0.941	reliable 3' end	Hs.182238	20q13.1
CCACTTCTGG	9	RPS23	ribosomal protein S23	BQ377360	Nur	284	0.453	undefined 3' end	Hs.3463	5q14.1
CCCACACTAC	9	GNB2	guanine nucleotide binding protein (G protein), beta polypeptide 2	BC012348	MGCp5r	1033	0.941	reliable 3' end	Hs.91299	7q22
CCGAAGTCGA	9	TReP-132	transcriptional regulating protein 132	BG117827	Nur	357	0.431	internal tag	Hs.50102	6p21.1-p12.1
CCGCCCCCAG	9	ICA1	islet cell autoantigen 1, 69kDa	BC008640	MGCp5s	196	0.97	reliable 3' end	Hs.167927	7p22
CGATTCTGGA	9	HSPC155	hypothetical protein HSPC155	BC005187	MGCp5s	1457	0.97	reliable 3' end	Hs.177507	1q23.1
CTCATCAGCT	9	CAP	adenylyl cyclase-associated protein	NM_006367	Refseqsr	857	0.864	reliable 3' end	Hs.104125	1p34.2
CTCTCACCCT	9	RNH	ribonuclease/angiogenin inhibitor	BC011500	MGCp5s	1010	0.97	reliable 3' end	Hs.75108	11p15.5
CTGACCCAGC	9	C20orf18	chromosome 20 open reading frame 18	BC000983	MGCp5s	260	0.97	reliable 3' end	Hs.247280	20p13
CTGCAGGGCC	9	K-ALPHA-1	tubulin, alpha, ubiquitous	R96652	Nur	316	0.453	undefined 3' end	Hs.334842	12q13.12
CTGCCAGTTC	9	CRELD1	cysteine-rich with EGF-like domains 1	BC008720	MGCp5s	299	0.97	reliable 3' end	Hs.9383	3p25.3
CTGCTAGGAA	9	TRAM1	translocation associated membrane protein 1	BC000687	MGCp5s	866	0.97	reliable 3' end	Hs.4147	8q13.2
CTGCTGAGTG	9	HSPC152	hypothetical protein HSPC152	NM_016404	Refseqp5s	1411	0.92	reliable 3' end	Hs.79259	11q13.1
CTGCTTAAGG	9	ZDHHC16	zinc finger, DHHC domain containing 16	BC012830	MGCp5s	485	0.97	reliable 3' end	Hs.76662	10q24.2
CTGGAGGCTG	9	na	LOC349245	BE895219	Nur	463	0.453	undefined 3' end	Hs.402506	9q22.1
CTGGCCGCAA	9	FLJ13111	hypothetical protein FLJ13111	NM_025082	Refseqsr	493	0.864	reliable 3' end	Hs.288382	16q22.1
CTGGCTCAGC	9	TPST2	tyrosylprotein sulfotransferase 2	BC001057	MGCp5s	110	0.97	reliable 3' end	Hs.26350	22q12.1
CTGGGACTGA	9	LSM4	LSM4 homolog, U6 small nuclear RNA associated (S. cerevisiae)	BC000387	MGCp5s	949	0.97	reliable 3' end	Hs.76719	19p13.11
CTGGTCCTCC	9	LOC91300	hypothetical protein BC012775	NM_138774	Refseqp5s	463	0.92	reliable 3' end	Hs.388956	19p13.3
CTGTGCATTT	9	NONO	non-POU domain containing, octamer-binding	BC012141	MGCp5s	1263	0.97	reliable 3' end	Hs.172207	Xq13.1
CTGTGTAAGC	9	PCMT1	protein-L-isoaspartate (D-aspartate) O-methyltransferase	BC007501	MGCp5s	795	0.97	reliable 3' end	Hs.79137	6q24-q25
CTTTCTTTGA	9	DKK3	dickkopf homolog 3 (Xenopus laevis)	BC007660	MGCp5r	1496	0.941	reliable 3' end	Hs.4909	11p15.2
GAAGGAGCTG	9	WIRE	WIRE protein	AK026913	FLp5r	249	0.513	internal tag	Hs.13996	17q21.2
GAATGAGGAC	9	RCN1	reticulocalbin 1, EF-hand calcium binding domain	NM_002901	Refseqsr	1005	0.864	reliable 3' end	Hs.167791	11p13
GAATGCTGAC	9	CLN2	ceroid-lipofuscinosis, neuronal 2, late infantile (Jansky-Bielschowsky disease)	NM_000391	Refseqsr	322	0.864	reliable 3' end	Hs.20478	11p15
GACCAGCTGG	9	APM2	adipose specific 2	BC004471	MGCp5s	903	0.97	reliable 3' end	Hs.74120	10q23.31
GAGATCCGCA	9	PSME1	proteasome (prosome, macropain) activator subunit 1 (PA28 alpha)	BC007503	MGCp5s	1212	0.97	reliable 3' end	Hs.75348	14q11.2
GAGGCAGCTG	9	GNL1	guanine nucleotide binding protein-like 1	BC013959	FLp5s	133	0.903	reliable 3' end	Hs.83147	6p21.3
GAGGCCGACC	9	BSG	basigin (OK blood group)	BC009040	MGCp5s	392	0.69	internal tag	Hs.74631	19p13.3
GAGGCCTCAG	9	UBE2R2	ubiquitin-conjugating enzyme E2R 2	NM_017811	Refseqp5s	766	0.92	reliable 3' end	Hs.11184	9p13.2
GAGGGTGGCG	9	NME3	non-metastatic cells 3, protein expressed in	BC000250	MGCp5s	881	0.97	reliable 3' end	Hs.81687	16q13
GAGTCTCCTG	9	KIAA1074	KIAA1074 protein	AB028997	ip_FL	148	0.477	internal tag	Hs.129218	10pter-q22.1
GAGTGGGGGC	9	DPP7	dipeptidylpeptidase 7	BC011907	MGCp5s	1371	0.97	reliable 3' end	Hs.458134	9q34.3
GATTACCTGT	9	HEXA	hexosaminidase A (alpha polypeptide)	NM_000520	ip_Refseq	439	0.823	internally primed site	Hs.119403	15q23-q24
GCAAAACCCT#	9	IKBKB	inhibitor of kappa light polypeptide gene enhancer in B-cells, kinase beta	BC006231	MGCp5r	2484	0.941	reliable 3' end	Hs.226573	8p11.2
GCAAATCAGA	9	ERG	v-ets erythroblastosis virus E26 oncogene like (avian)	BQ448556	Nur	114	0.453	undefined 3' end	Hs.45514	21q22.3
GCAGGTGGTT	9	RNPC2	RNA-binding region (RNP1, RRM) containing 2	NM_004902	pa_Refseq	956	0.896	shorter alternative transcript	Hs.145696	20q11.23
GCCAAGATGC	9	PLINP-1	papillomavirus L2 interacting nuclear protein 1	BC013039	MGCp5s	1019	0.97	reliable 3' end	Hs.83135	19p13.2
GCCACTACCC	9	ACP33	acid cluster protein 33	BC000244	MGCp5s	583	0.97	reliable 3' end	Hs.71475	15q21-q22
GCCATCCCCT	9	PSMC4	proteasome (prosome, macropain) 26S subunit, ATPase, 4	BG474136	Nur	2725	0.453	undefined 3' end	Hs.211594	19q13.11-q13.13
GCCCCCCTGC	9	GNRPX	likely ortholog of mouse guanine nucleotide releasing protein x	BC008966	MGCp5s	589	0.97	reliable 3' end	Hs.173739	19p13.3
GCCTAGATAG	9	ELOVL1	elongation of very long chain fatty acids (FEN1/Elo2, SUR4/Elo3, yeast)-like 1	BC000618	MGCp5s	328	0.97	reliable 3' end	Hs.25597	1p34.1
GCCTCCTCTT	9	RPL11	ribosomal protein L11	T60928	Nur	479	0.453	undefined 3' end	Hs.388664	1p36.1-p35
GCCTCTGCCA	9	BAP1	BRCA1 associated protein-1 (ubiquitin carboxy-terminal hydrolase)	NM_004656	Refseqp5s	531	0.92	reliable 3' end	Hs.106674	3p21.31-p21.2
GCTGCACCGG	9	DDX54	DEAD (Asp-Glu-Ala-Asp) box polypeptide 54	BC001848	MGCp5s	577	0.97	reliable 3' end	Hs.70582	12q24.21
GCTGTGCCTG	9	PRSS3	protease, serine, 3 (mesotrypsin)	X72781	FLp5s	287	0.903	reliable 3' end	Hs.58247	9p11.2
GCTTCCATCT	9	LENG4	leukocyte receptor cluster (LRC) member 4	BC003164	MGCp5s	1759	0.97	reliable 3' end	Hs.78768	19q13.4
GGAAGCACGG	9	PSMD4	proteasome (prosome, macropain) 26S subunit, non-ATPase, 4	BC002365	MGCp5s	1828	0.97	reliable 3' end	Hs.148495	1q21.3
GGACTGGCCC	9	NUDC	nuclear distribution gene C homolog (A. nidulans)	BC007280	MGCp5s	805	0.97	reliable 3' end	Hs.263812	1p35-p34
GGAGGGAACA	9	PPIA	peptidylprolyl isomerase A (cyclophilin A)	AA916223	Nur	303	0.453	undefined 3' end	Hs.401787	7p13-p11.2
GGAGGGGGCT	9	LMNA	lamin A/C	M13452	ip_FL	1816	0.812	internally primed site	Hs.377973	1q21.2-q21.3
GGATGGCAAT	9	Hs.433403	Homo sapiens transcribed sequence with strong similarity to protein sp:P08865 (H.sapiens) RSP4_HUMAN 40S ribosomal protein SA (P40) (34/67 kDa laminin receptor) (Colon carcinoma laminin-binding protein) (NEM/1CHD4)	BQ322800	Nur	561	0.453	undefined 3' end	Hs.433403	Unknown
GGCACAGCCA	9	NXT1	NTF2-like export factor 1	BC003029	MGCp5r	18	0.634	internal tag	Hs.24563	20p12-p11.2
GGCACCTCTG	9	APBB1	amyloid beta (A4) precursor protein-binding, family B, member 1 (Fe65)	BC010854	MGCp5s	1271	0.97	reliable 3' end	Hs.3763	11p15
GGCAGAGCTC	9	IFITM3	interferon induced transmembrane protein 3 (1-8U)	BQ375414	Nur	73	0.431	internal tag	Hs.433414	11p15.5
GGCGGCCTGG	9	MRPS11	mitochondrial ribosomal protein S11	BC012489	MGCp5s	359	0.97	reliable 3' end	Hs.111286	15q25
GGCTGGCTGA	9	LGALS1	lectin, galactoside-binding, soluble, 1 (galectin 1)	AA720914	Nur	197	0.453	undefined 3' end	Hs.382367	22q13.1
GGGAGCTGCG	9	NDUFS7	NADH dehydrogenase (ubiquinone) Fe-S protein 7, 20kDa (NADH-coenzyme Q reductase)	BC005954	MGCp5s	791	0.97	reliable 3' end	Hs.211914	19p13
GGGCGGGGGC	9	POLD1	polymerase (DNA directed), delta 1, catalytic subunit 125kDa	BC008800	MGCp5s	515	0.97	reliable 3' end	Hs.99890	19q13.3
GGGGCTGTGG	9	GTF3C1	general transcription factor IIIC, polypeptide 1, alpha 220kDa	NM_001520	FLr	394	0.709	undefined 3' end	Hs.331	16p12
GGTGGTACAC	9	NME4	non-metastatic cells 4, protein expressed in	BC004880	MGCp5r	489	0.941	reliable 3' end	Hs.9235	16p13.3
GTAGCAGGGC	9	VPS16	vacuolar protein sorting 16 (yeast)	NM_080413	Refseqp5s	637	0.92	reliable 3' end	Hs.302441	20p13-p12
GTAGGAGCTG	9	UNC119	unc-119 homolog (C. elegans)	NM_054035	Refseqp5s	2985	0.92	reliable 3' end	Hs.410455	17q11.2
GTATCTTCAC	9	HSBP1	heat shock factor binding protein 1	BC007515	MGCp5s	994	0.97	reliable 3' end	Hs.250899	16q23.3
GTCACAGCTG	9	MJD	Machado-Joseph disease (spinocerebellar ataxia 3, olivopontocerebellar ataxia 3, autosomal dominant, ataxin 3)	BQ285925	Nur	111	0.394	internal tag	Hs.66521	14q24.3-q32.2
GTGCAGCTCC	9	RARG-1	retinoic acid repressible protein	NM_016167	Refseqp5s	238	0.92	reliable 3' end	Hs.106346	6p23
GTGCAGGCTC	9	TAP1	transporter 1, ATP-binding cassette, sub-family B (MDR/TAP)	BC014081	FLp5s	257	0.903	reliable 3' end	Hs.352018	6p21.3
GTGGCACACA#	9	SC65	nucleolar autoantigen (55kD) similar to rat synaptonemal complex protein	BC007942	MGCp5r	1559	0.941	reliable 3' end	Hs.446459	17q21.31
GTGGCACGCG	9	FLJ31331	hypothetical protein FLJ31331	AK055893	FLsr	550	0.84	reliable 3' end	Hs.350824	3q22.1
GTGGCGCACA	9	PSMD5	proteasome (prosome, macropain) 26S subunit, non-ATPase, 5	BC014478	ip_MGC	852	0.863	internally primed site	Hs.193725	9q33.3
GTGGGGCACG	9	PTMA	prothymosin, alpha (gene sequence 28)	BQ433091	Nur	296	0.453	undefined 3' end	Hs.250655	2q35-q36
GTGGGTGTCC	9	COBRA1	cofactor of BRCA1	BC011892	MGCp5s	575	0.97	reliable 3' end	Hs.27633	Unknown
GTGTGTAAAA	9	BCAP31	accessory protein BAP31	BG057638	Nup5s	1054	0.796	reliable 3' end	Hs.291904	Xq28
GTTAAATCCT	9	na	hypothetical gene supported by AK056725	AK056725	FLsr	177	0.84	reliable 3' end	Hs.8881	12q13.13
TAATGGTAAC	9	COX5A	cytochrome c oxidase subunit Va	NM_004255	Refseqsr	2828	0.864	reliable 3' end	Hs.323834	15q25
TACGTACTGC	9	TIMM13	translocase of inner mitochondrial membrane 13 homolog (yeast)	BC008607	MGCp5s	395	0.97	reliable 3' end	Hs.23410	19p13.3
TAGAATGCAA	9	MTSG1	mitochondrial tumor suppressor gene 1	AB033114	FLsr	421	0.84	reliable 3' end	Hs.7946	8p22
TATGACTTAA	9	KCNN3	potassium intermediate/small conductance calcium-activated channel, subfamily N, member 3	NM_002249	Refseqp5s	2262	0.92	reliable 3' end	Hs.89230	1q21.3
TCAGGCATTT	9	RAB1B	RAB1B, member RAS oncogene family	NM_030981	Refseqp5r	1715	0.879	reliable 3' end	Hs.300816	11q12
TCAGTGACCA	9	PRKCH	protein kinase C, eta	BC001000	MGCp5s	113	0.97	reliable 3' end	Hs.315366	14q22-q23
TCCTAGCCTG	9	DNAJC8	DnaJ (Hsp40) homolog, subfamily C, member 8	NM_014280	Refseqp5s	879	0.92	reliable 3' end	Hs.433540	1p35.3
TCGTAACGAG	9	C20orf92	chromosome 20 open reading frame 92	BC000628	FLp5s	898	0.903	reliable 3' end	Hs.432907	20q11.22
TCTCCTGTCT	9	Hs.165551	Sapiens, Similar to MICAL-3, clone IMAGE:5737121, mRNA	AK023678	FLsr	42	0.84	reliable 3' end	Hs.165551	Unknown
TCTGTCAAGA	9	ATP5O	ATP synthase, H+ transporting, mitochondrial F1 complex, O subunit (oligomycin sensitivity conferring protein)	NM_001697	Refseqp5s	1823	0.92	reliable 3' end	Hs.433960	21q22.11
TGACGTCAGC	9	CD81	CD81 antigen (target of antiproliferative antibody 1)	BQ447316	Nur	457	0.453	undefined 3' end	Hs.54457	11p15.5
TGAGTGGACA	9	MGC20235	hypothetical protein MGC20235	BC012139	MGCp5s	677	0.97	reliable 3' end	Hs.29696	17q21.31
TGCAATAGGG	9	PPP1R12C	protein phosphatase 1, regulatory (inhibitor) subunit 12C	BC010628	MGCp5s	316	0.97	reliable 3' end	Hs.235975	19q13.42
TGGAACTGTG	9	MGC10600	hypothetical protein MGC10600	BC004866	MGCp5s	1438	0.97	reliable 3' end	Hs.156813	12q15
TGGACAAGCT	9	BASP1	brain abundant, membrane attached signal protein 1	BQ186743	Nur	446	0.453	undefined 3' end	Hs.79516	5p15.1-p14
TGGAGCGCTA	9	MRPL55	mitochondrial ribosomal protein L55	AK056987	FLr	931	0.709	undefined 3' end	Hs.63236	1q42.13
TGGGCCAGGC	9	PYGB	phosphorylase, glycogen; brain	BF921309	Nur	270	0.453	undefined 3' end	Hs.75658	20p11.2-p11.1
TGGGCCTGGC	9	CPSF4	cleavage and polyadenylation specific factor 4, 30kDa	BC003101	MGCr	747	0.899	undefined 3' end	Hs.6351	7q22.1
TGGGTCTGAA	9	LRRC8	leucine-rich repeat-containing 8	AB037858	FLsr	805	0.84	reliable 3' end	Hs.173484	9q34.13
TGGTTTTGGC	9	Hs.306467	Sapiens mRNA; cDNA DKFZp434B2431 (from clone DKFZp434B2431)	AL137494	FLr	648	0.504	internal tag	Hs.306467	Unknown
TGTCTGATGC	9	MTSG1	mitochondrial tumor suppressor gene 1	AB033114	ip_FL	229	0.5	internal tag	Hs.7946	8p22
TGTGCGCGGG	9	DKFZP586I2223	intermediate filament-like MGC:2625	BC004384	MGCp5r	149	0.941	reliable 3' end	Hs.46659	12p13.3
TGTGGGGCTC	9	HARS	histidyl-tRNA synthetase	BC011807	MGCp5s	224	0.97	reliable 3' end	Hs.77798	5q31.3
TGTTTGGGGG	9	FLJ22329	hypothetical protein FLJ22329	NM_024656	Refseqp5s	394	0.92	reliable 3' end	Hs.367653	19p13.12
TTCACAGATT	9	GNG12	guanine nucleotide binding protein (G protein), gamma 12	AK055914	FLsr	806	0.84	reliable 3' end	Hs.8107	1p31.2
TTGCCGGTTA	9	PSMF1	proteasome (prosome, macropain) inhibitor subunit 1 (PI31)	BQ437761	Nur	647	0.453	undefined 3' end	Hs.405813	20p13
TTGCCTGTAT	9	TCEB1	transcription elongation factor B (SIII), polypeptide 1 (15kDa, elongin C)	NM_005648	Refseqp5s	562	0.92	reliable 3' end	Hs.184693	8q13.3
TTGCTAGAGG	9	UXT	ubiquitously-expressed transcript	BC008890	MGCp5s	1249	0.97	reliable 3' end	Hs.172791	Xp11.23-p11.22
TTTCATTGCC	9	TACC1	transforming, acidic coiled-coil containing protein 1	NM_006283	Refseqp5s	799	0.92	reliable 3' end	Hs.173159	8p11
AAGAAGATAG	8	RPL23A	ribosomal protein L23a	U37230	FLp5r	5771	0.829	reliable 3' end	Hs.406616	17q11
AAGCCAGGAC	8	COPE	coatomer protein complex, subunit epsilon	BC007250	MGCp5s	1494	0.97	reliable 3' end	Hs.10326	19p13.11
AAGGCCTTGT	8	LOC124446	hypothetical protein BC017488	BC017488	FLp5s	601	0.903	reliable 3' end	Hs.291623	16p12.1
AATAGGGTCA	8	APLP2	amyloid beta (A4) precursor-like protein 2	W07443	Nur	751	0.453	undefined 3' end	Hs.279518	11q24
ACAAGGTGCC	8	-	-	-	-	-	-	-	-	-
ACAGCGTCTG	8	ZDHHC8	zinc finger, DHHC domain containing 8	BC009442	MGCp5s	376	0.97	reliable 3' end	Hs.63128	22q11.21
ACCATCCTGC	8	IER3	immediate early response 3	BC005080	MGCp5s	652	0.97	reliable 3' end	Hs.76095	6p21.3
ACCGTATTCC	8	LOC91689	hypothetical gene supported by AL449243	NM_033318	Refseqsr	631	0.864	reliable 3' end	Hs.306083	22q13.31
ACCTGCTGGT	8	RAB14	RAB14, member RAS oncogene family	NM_016322	pa_Refseq	488	0.896	shorter alternative transcript	Hs.5807	9q32-q34.11
ACCTTTGCGA	8	RPS23	ribosomal protein S23	N64072	Nur	337	0.453	undefined 3' end	Hs.3463	5q14.1
ACTGAGGTGC	8	FIBP	fibroblast growth factor (acidic) intracellular binding protein	BC014388	FLp5s	810	0.903	reliable 3' end	Hs.7768	11q13.1
ACTGATGTGC	8	LOC96626	pinch-2	NM_033514	Refseqp5s	38	0.92	reliable 3' end	Hs.285130	2q14-q21
AGCAGCGTGG	8	XYLT2	xylosyltransferase II	AJ277442	FLr	240	0.709	undefined 3' end	Hs.32117	17q21.3-17q22
AGCCACCGCG	8	CR1	complement component (3b/4b) receptor 1, including Knops blood group system	NM_000651	Refseqsr	1546	0.864	reliable 3' end	Hs.193716	1q32
AGCTCTGCTG	8	MXD4	MAX dimerization protein 4	BC002713	MGCp5r	304	0.941	reliable 3' end	Hs.102402	4p16.3
AGCTGTCTCA	8	Hs.99766	Sapiens mRNA; cDNA DKFZp564J0323 (from clone DKFZp564J0323)	AL049957	FLp5s	592	0.903	reliable 3' end	Hs.99766	Unknown
AGGATGTGGG	8	KIF1C	kinesin family member 1C	AB014606	pa_FL	1068	0.881	shorter alternative transcript	Hs.139648	17p13.3
AGGTCCACCA	8	GAPD	glyceraldehyde-3-phosphate dehydrogenase	H41796	Nur	398	0.453	undefined 3' end	Hs.169476	12p13
AGGTGCGGGG	8	ASNA1	arsA arsenite transporter, ATP-binding, homolog 1 (bacterial)	BC002651	MGCp5s	594	0.97	reliable 3' end	Hs.165439	19q13.3
AGTTTCCCAA	8	HSGP25L2G	gp25L2 protein	BC001123	MGCp5s	2056	0.97	reliable 3' end	Hs.279929	5q35.3
ATGTAGAGTG	8	TYMS	thymidylate synthetase	BC002567	MGCp5s	633	0.97	reliable 3' end	Hs.29475	18p11.32
CAAAAGGCTC	8	DEBT91	differentially expressed in branching tubulogenesis 91	BC000178	MGCp5s	328	0.97	reliable 3' end	Hs.5392	2p11.2
CAAACCATCC	8	KRT18	keratin 18	BC008636	MGCp5s	4883	0.97	reliable 3' end	Hs.406013	12q13
CAAGGGCCAA	8	RAB2L	RAB2, member RAS oncogene family-like	AL050259	FLp5s	849	0.903	reliable 3' end	Hs.170160	6p21.3
CACCTTCCAG	8	MRPL28	mitochondrial ribosomal protein L28	BC000990	MGCp5r	528	0.941	reliable 3' end	Hs.279869	16p13.3
CACTGCAAGG	8	DKFZp761A132	hypothetical protein DKFZp761A132	NM_032296	Refseqp5s	342	0.92	reliable 3' end	Hs.301372	16p13.3
CACTGTGTTG	8	LOC285362	hypothetical protein LOC285362	AK057983	FLsr	410	0.84	reliable 3' end	Hs.350475	3p26.2
CAGAGGACTG	8	KIAA0431	KIAA0431 protein	BC002701	pa_MGC	11	0.716	internal tag	Hs.16349	16q23.2
CAGATTTTGG	8	RPL34	ribosomal protein L34	NM_000995	ip_Refseq	761	0.823	internally primed site	Hs.250895	4q25
CAGCACCAGG	8	PRKAG1	protein kinase, AMP-activated, gamma 1 non-catalytic subunit	BC000358	MGCp5s	211	0.97	reliable 3' end	Hs.3136	12q12-q14
CAGCATCTAA	8	C20orf24	chromosome 20 open reading frame 24	BC004446	MGCp5s	839	0.97	reliable 3' end	Hs.184062	20q11.23
CAGCCCCTTG	8	Hs.440735	Homo sapiens transcribed sequences	BE220905	Nur	25	0.431	internal tag	Hs.440735	Unknown
CAGCGCCACC	8	STK11	serine/threonine kinase 11 (Peutz-Jeghers syndrome)	BC007981	MGCp5s	558	0.97	reliable 3' end	Hs.301772	19p13.3
CAGTGGGGTT	8	FLJ20303	hypothetical protein FLJ20303	BC001041	MGCp5s	402	0.97	reliable 3' end	Hs.17138	5p15.32
CATCCCGTGA	8	LTA4H	leukotriene A4 hydrolase	NM_000895	Refseqsr	463	0.864	reliable 3' end	Hs.81118	12q22
CATTGAAGGG	8	MLF2	myeloid leukemia factor 2	BC002340	MGCp5s	893	0.97	reliable 3' end	Hs.79026	12p13
CATTTCATAA	8	ATP5J	ATP synthase, H+ transporting, mitochondrial F0 complex, subunit F6	BC001178	MGCp5s	2454	0.97	reliable 3' end	Hs.73851	21q21.1
CCCCCAATGC	8	SF3A2	splicing factor 3a, subunit 2, 66kDa	BC009903	MGCp5s	358	0.97	reliable 3' end	Hs.115232	19p13.3-p13.2
CCCTCTGTCA	8	PPP1R9B	protein phosphatase 1, regulatory subunit 9B, spinophilin	BC016162	FLp5r	401	0.829	reliable 3' end	Hs.110095	17q21.33
CCCTGATTTT	8	EIF4G2	eukaryotic translation initiation factor 4 gamma, 2	NM_001418	Refseqp5s	2194	0.92	reliable 3' end	Hs.183684	11p15
CCTCCTCTGA	8	UBE2H	ubiquitin-conjugating enzyme E2H (UBC8 homolog, yeast)	AV702222	Nur	628	0.453	undefined 3' end	Hs.372758	7q32
CCTGCTCGGG	8	-	-	-	-	-	-	-	-	-
CCTGCTCTTC	8	-	-	-	-	-	-	-	-	-
CCTGGAGGGG	8	L3MBTL2	l(3)mbt-like 2 (Drosophila)	NM_031488	Refseqp5s	251	0.92	reliable 3' end	Hs.265327	22q13.31-q13.33
CCTGTGGTCC	8	LOC90589	similar to Zinc finger protein 20 (Zinc finger protein KOX13) (DKFZp572P0920)	BC007868	MGCp5r	2005	0.941	reliable 3' end	Hs.334541	19p13.2
CCTTGGTGCC	8	TRAF4	TNF receptor-associated factor 4	BC001769	MGCp5s	579	0.97	reliable 3' end	Hs.8375	17q11-q12
CGACCCCTTC	8	-	-	-	-	-	-	-	-	-
CGACCGTGGC	8	HSPC009	HSPC009 protein	BC002698	MGCp5s	752	0.97	reliable 3' end	Hs.16059	17q21
CGCAGGCACC	8	-	-	-	-	-	-	-	-	-
CGCCACCACG	8	MGC2603	hypothetical protein MGC2603	NM_024037	Refseqsr	232	0.864	reliable 3' end	Hs.149305	1p36.11
CGCTGTGGGG	8	YF13H12	protein expressed in thyroid	BC008250	MGCp5s	531	0.97	reliable 3' end	Hs.7486	19q13.32
CGTACTGAGC	8	SFPQ	splicing factor proline/glutamine rich (polypyrimidine tract binding protein associated)	NM_005066	FLp5s	417	0.518	internal tag	Hs.180610	1p34.3
CTAAGGCGAG	8	HNRPAB	heterogeneous nuclear ribonucleoprotein A/B	BE746114	Nur	328	0.431	internal tag	Hs.81361	5q35.3
CTCCACCCGA	8	-	-	-	-	-	-	-	-	-
CTCCCCTGCC	8	CAPG	capping protein (actin filament), gelsolin-like	BC000728	MGCp5s	661	0.97	reliable 3' end	Hs.82422	2cen-q24
CTCCTGAAGG	8	UBE2E3	ubiquitin-conjugating enzyme E2E 3 (UBC4/5 homolog, yeast)	NM_006357	Refseqp5s	832	0.92	reliable 3' end	Hs.4890	2q32.1
CTGATAACTG	8	-	-	-	-	-	-	-	-	-
CTGCCTTCTT	8	PPP1CC	protein phosphatase 1, catalytic subunit, gamma isoform	NM_002710	FLr	586	0.709	undefined 3' end	Hs.79081	12q24.1-q24.2
CTGGATGGGC	8	SIRT2	sirtuin (silent mating type information regulation 2 homolog) 2 (S. cerevisiae)	BC003547	MGCp5s	1283	0.97	reliable 3' end	Hs.375214	19q13
CTGTCATTTG	8	SFRS3	splicing factor, arginine/serine-rich 3	BC000914	MGCp5s	1600	0.97	reliable 3' end	Hs.388623	6p21
CTGTGGTTAC	8	FLJ25785	hypothetical protein FLJ25785	BC008853	FLp5s	139	0.903	reliable 3' end	Hs.9070	11p11.2
GAAACAAGAT	8	PGK1	phosphoglycerate kinase 1	NM_000291	Refseqsr	3010	0.864	reliable 3' end	Hs.78771	Xq13
GAACCACCAT	8	FLJ10346	hypothetical protein FLJ10346	BC002643	MGCr	79	0.667	internal tag	Hs.274280	1p36.33
GACAGCGTGC	8	TUBB-5	tubulin beta-5	BC002654	pa_MGC	45	0.92	shorter alternative transcript	Hs.274398	18p11.21
GACCCTGGGG	8	SBBI54	hypothetical transmembrane protein SBBI54	NM_138334	Refseqp5s	441	0.92	reliable 3' end	Hs.116708	19q13.41
GACCGAGGTG	8	EWSR1	Ewing sarcoma breakpoint region 1	BC004817	MGCp5s	535	0.97	reliable 3' end	Hs.129953	22q12.2
GAGAAGGGCA	8	SPHK1	sphingosine kinase 1	BC009419	MGCp5s	270	0.97	reliable 3' end	Hs.68061	17q25.2
GAGAGCTCCC	8	USP5	ubiquitin specific protease 5 (isopeptidase T)	BM693440	Nur	1285	0.453	undefined 3' end	Hs.3759	12p13
GAGCAAACGG	8	MGC2749	hypothetical protein MGC2749	BC006479	MGCp5s	685	0.97	reliable 3' end	Hs.108847	19p13.11
GAGCCACCTG	8	CCNA1	cyclin A1	NM_003914	Refseqp5s	74	0.92	reliable 3' end	Hs.79378	13q12.3-q13
GAGCGCAGCG	8	CPSF1	cleavage and polyadenylation specific factor 1, 160kDa	BC017232	FLp5r	461	0.829	reliable 3' end	Hs.83727	8q24.23
GAGGGGAAAC	8	SHC1	SHC (Src homology 2 domain containing) transforming protein 1	BG058745	Nup5s	556	0.796	reliable 3' end	Hs.81972	1q21
GAGTCTGAGG	8	SNRP70	small nuclear ribonucleoprotein 70kDa polypeptide (RNP antigen)	BC000342	MGCp5s	800	0.97	reliable 3' end	Hs.174051	19q13.3
GAGTGAGTGA	8	MGC3234	hypothetical protein MGC3234	BC000001	MGCp5r	945	0.941	reliable 3' end	Hs.193264	11p15.5
GATACTAGTG	8	NRBP	nuclear receptor binding protein	BC001221	MGCp5s	230	0.97	reliable 3' end	Hs.272736	2p23
GCAACTTAGA	8	LAMC2	laminin, gamma 2	NM_005562	pa_Refseq	549	0.896	shorter alternative transcript	Hs.54451	1q25-q31
GCAACTTGGA	8	SCAM-1	vinexin beta (SH3-containing adaptor molecule-1)	BC010146	MGCp5s	361	0.97	reliable 3' end	Hs.33787	8p21.2
GCACCTTCTG	8	LOC51257	hypothetical protein LOC51257	AF151074	FLp5s	269	0.903	reliable 3' end	Hs.132744	19p13.3
GCACGTGTCT	8	RPL35	ribosomal protein L35	BQ320630	Nur	477	0.453	undefined 3' end	Hs.182825	9q34.1
GCAGAGATGG	8	URKL1	uridine kinase-like 1	NM_017859	Refseqp5s	376	0.92	reliable 3' end	Hs.39850	20q13.33
GCAGCTGACG	8	LGALS1	lectin, galactoside-binding, soluble, 1 (galectin 1)	BC001693	MGCp5s	205	0.69	internal tag	Hs.382367	22q13.1
GCAGCTTAGC	8	ADNP	activity-dependent neuroprotector	R23630	Nur	105	0.431	internal tag	Hs.3657	20q13.13
GCAGGAACAG	8	KIAA1068	KIAA1068 protein	BC011673	MGCp5s	326	0.97	reliable 3' end	Hs.4770	7p13-p12
GCAGGGCCAG	8	XRCC1	X-ray repair complementing defective repair in Chinese hamster cells 1	NM_006297	Refseqsr	239	0.864	reliable 3' end	Hs.98493	19q13.2
GCAGGGGCTG	8	RNH	ribonuclease/angiogenin inhibitor	R26695	Nur	35	0.453	undefined 3' end	Hs.75108	11p15.5
GCCAACCTCC	8	HPRP8BP	U5 snRNP-specific 40 kDa protein (hPrp8-binding)	BE896602	Nur	1835	0.453	undefined 3' end	Hs.10290	1p35.1
GCCAAGGGGC	8	OGDH	oxoglutarate (alpha-ketoglutarate) dehydrogenase (lipoamide)	BC004964	MGCp5r	692	0.941	reliable 3' end	Hs.168669	7p14-p13
GCCACCCCGT	8	G6PD	glucose-6-phosphate dehydrogenase	BC000337	MGCp5s	547	0.97	reliable 3' end	Hs.80206	Xq28
GCCCAGCAGG	8	MGC33867	hypothetical protein MGC33867	BC004501	FLp5s	343	0.903	reliable 3' end	Hs.110906	1p36.21
GCCCCCCACT	8	MAPKAPK2	mitogen-activated protein kinase-activated protein kinase 2	BQ447664	Nur	732	0.453	undefined 3' end	Hs.75074	1q32
GCCCCCCCGT	8	MGC10911	hypothetical protein MGC10911	BC004308	MGCp5s	806	0.97	reliable 3' end	Hs.85573	7p22.3
GCCCCTCAGC	8	UBE2R2	ubiquitin-conjugating enzyme E2R 2	NM_017811	ip_Refseq	240	0.823	internally primed site	Hs.11184	9p13.2
GCCGATGGCA	8	Hs.122810	Sapiens cDNA FLJ11489 fis, clone HEMBA1001915.	AK021551	FLsr	197	0.84	reliable 3' end	Hs.122810	Unknown
GCCTGCTCCC	8	ZIBRA	zinc in-between-ring-finger ubiquitin-associated domain	BC012077	MGCp5s	423	0.97	reliable 3' end	Hs.375217	14q11.2
GCCTTGATCT	8	PRKD2	protein kinase D2	NM_016457	Refseqp5s	380	0.92	reliable 3' end	Hs.91146	19q13.2
GCGAGCTGGC	8	FLJ20356	hypothetical protein FLJ20356	NM_018986	Refseqp5s	148	0.92	reliable 3' end	Hs.61053	4p16.1
GCGCGCCGCT	8	RPL36	ribosomal protein L36	BF924001	Nur	193	0.431	internal tag	Hs.433411	19p13.3
GCGGGAGCGG	8	DDX38	DEAD/H (Asp-Glu-Ala-Asp/His) box polypeptide 38	BC008340	MGCp5s	292	0.97	reliable 3' end	Hs.78054	16q21-q22.3
GCGGGCGCGG	8	na	similar to TTF-I interacting peptide 20; TIP20; Transcription Termination Factor I Interacting Peptide 20	AF000560	FLp5s	238	0.903	reliable 3' end	Hs.79531	19q13.43
GCGGGGTGGA	8	ZFP36L1	zinc finger protein 36, C3H type-like 1	NM_004926	ip_Refseq	1213	0.823	internally primed site	Hs.85155	14q22-q24
GCTAAGGAGA	8	RAC1	ras-related C3 botulinum toxin substrate 1 (rho family, small GTP binding protein Rac1)	BC004247	MGCp5r	1598	0.941	reliable 3' end	Hs.173737	7p22
GCTACATCTC	8	HSPB1	heat shock 27kDa protein 1	BC012768	MGCp5s	296	0.69	internal tag	Hs.76067	7q11.23
GCTGAGGGCT	8	OAS3	2'-5'-oligoadenylate synthetase 3, 100kDa	BQ425698	Nur	97	0.453	undefined 3' end	Hs.56009	12q24.2
GCTGTTGGTG	8	JAG2	jagged 2	AF029778	FLr	96	0.709	undefined 3' end	Hs.166154	14q32
GCTTTCTTTG	8	MAN2A2	mannosidase, alpha, class 2A, member 2	AL531103	Nur	128	0.394	internal tag	Hs.295605	15q25
GGAAATGTCA	8	MMP2	matrix metalloproteinase 2 (gelatinase A, 72kDa gelatinase, 72kDa type IV collagenase)	BC002576	MGCp5s	1578	0.97	reliable 3' end	Hs.111301	16q13-q21
GGAGACAGAG	8	Hs.429671	Homo sapiens transcribed sequences	AA292895	Nur	294	0.415	internal tag	Hs.429671	Unknown
GGAGAGGGCA	8	FLJ22679	hypothetical protein FLJ22679	NM_032227	Refseqp5s	291	0.516	internal tag	Hs.5472	Xq22.3
GGAGGCAGAA	8	Hs.134724	Homo sapiens transcribed sequences	N24906	Nur	173	0.453	undefined 3' end	Hs.134724	Unknown
GGAGGCAGGT	8	B4GALT2	UDP-Gal:betaGlcNAc beta 1,4- galactosyltransferase, polypeptide 2	BC002431	MGCp5r	674	0.941	reliable 3' end	Hs.206713	1p34-p33
GGCAGGAGTA	8	GBP1	guanylate binding protein 1, interferon-inducible, 67kDa	NM_002053	Refseqsr	253	0.864	reliable 3' end	Hs.62661	1p22.2
GGCCCCACGC	8	Hs.350927	Homo sapiens transcribed sequence with moderate similarity to protein sp:P12236 (H.sapiens) ADT3_HUMAN ADP,ATP carrier protein, liver isoform T2 (ADP/ATP translocase 3) (Adenine nucleotide translocator 3) (ANT 3)	BM145958	Nur	109	0.453	undefined 3' end	Hs.350927	Unknown
GGCCCTGCAG	8	SIRT6	sirtuin (silent mating type information regulation 2 homolog) 6 (S. cerevisiae)	BC005026	MGCp5s	283	0.97	reliable 3' end	Hs.423756	19p13.3
GGCCGCTGCT	8	FLJ10916	hypothetical protein FLJ10916	NM_018271	Refseqsr	912	0.498	internal tag	Hs.9547	2p11.2
GGCTGTGCCA	8	MT1L	metallothionein 1L	X97261	FLr	191	0.709	undefined 3' end	Hs.448357	16q13
GGGAAGGCAC	8	ORMDL2	ORM1-like 2 (S. cerevisiae)	NM_014182	Refseqp5r	625	0.879	reliable 3' end	Hs.13144	12q13.13
GGGCAGGGGC	8	PCBP4	poly(rC) binding protein 4	BC004153	MGCp5s	1779	0.97	reliable 3' end	Hs.20930	3p21
GGGCCTGGCC	8	EXO70	likely ortholog of mouse exocyst component protein 70 kDa homolog (S. cerevisiae) Exo70: exocyst component protein 70 kDa homolog (S. cerevisiae)	AB028990	FLsr	462	0.84	reliable 3' end	Hs.325530	17q25.3
GGGGCTTCTG	8	LGMN	legumain	BC003061	MGCp5s	577	0.97	reliable 3' end	Hs.18069	14q32.1
GGGGGTCGGG	8	PRKX	protein kinase, X-linked	NM_005044	Refseqp5s	196	0.92	reliable 3' end	Hs.147996	Xp22.3
GGGTCAAAAG	8	H3F3A	H3 histone, family 3A	W31495	Nur	2537	0.453	undefined 3' end	Hs.181307	1q41
GGGTGGGGGC	8	DKFZP434P1750	DKFZP434P1750 protein	AA992689	Nur	128	0.453	undefined 3' end	Hs.7274	16p12.1
GGGTGGGTAG	8	IFRD2	interferon-related developmental regulator 2	BC007437	MGCp5s	305	0.97	reliable 3' end	Hs.315177	3p21.3
GGGTGTGGTG	8	na	similar to hypothetical protein	BQ447398	Nup5s	818	0.796	reliable 3' end	Hs.300861	8p21.2
GGTCATCACT	8	LCN7	lipocalin 7	BC009048	MGCp5s	67	0.69	internal tag	Hs.173508	1p35.1
GGTGCCCAGT	8	MARCKS	myristoylated alanine-rich protein kinase C substrate	NM_002356	ip_Refseq	740	0.823	internally primed site	Hs.75607	6q22.2
GGTGCTGGAG	8	WBSCR22	Williams Beuren syndrome chromosome region 22	BC011696	MGCp5s	552	0.97	reliable 3' end	Hs.155020	Unknown
GTCGGGCACG	8	IFITM3	interferon induced transmembrane protein 3 (1-8U)	BQ477496	Nur	59	0.453	undefined 3' end	Hs.433414	11p15.5
GTGATGGCCA	8	RPL23	ribosomal protein L23	BC010114	MGCp5s	714	0.69	internal tag	Hs.406300	17q
GTGCACCGAG	8	HMGA2	high mobility group AT-hook 2	X92518	pa_FL	97	0.881	shorter alternative transcript	Hs.2726	12q15
GTGCGGCTGG	8	GJB1	gap junction protein, beta 1, 32kDa (connexin 32, Charcot-Marie-Tooth neuropathy, X-linked)	BC002805	MGCp5s	375	0.615	internal tag	Hs.333303	Xq13.1
GTGGAATAAA	8	LTBP2	latent transforming growth factor beta binding protein 2	NM_000428	Refseqp5s	425	0.92	reliable 3' end	Hs.83337	14q24
GTGGCACGCA	8	Hs.296769	Sapiens cDNA: FLJ23253 fis, clone COL04706.	AK026906	FLp5r	742	0.829	reliable 3' end	Hs.296769	Unknown
GTGGCCCGCA	8	NAKAP95	neighbor of A-kinase anchoring protein 95	BC000713	MGCp5s	418	0.97	reliable 3' end	Hs.96200	19p13.13
GTGGCGGCTG	8	UBXD1	UBX domain containing 1	BQ186820	Nur	210	0.453	undefined 3' end	Hs.11081	19p13
GTGTCCCTGT	8	UBE2G2	ubiquitin-conjugating enzyme E2G 2 (UBC7 homolog, yeast)	NM_003343	Refseqp5s	627	0.92	reliable 3' end	Hs.192853	21q22.3
GTGTGATGCT	8	KIAA1046	KIAA1046 protein	AW172447	Nup5s	534	0.796	reliable 3' end	Hs.89519	12p13.33
GTTCCTCAGC	8	NUDT14	nudix (nucleoside diphosphate linked moiety X)-type motif 14	AW957985	Nur	292	0.453	undefined 3' end	Hs.436170	14q32.33
GTTCTGGTTT	8	ATPIF1	ATPase inhibitory factor 1	BC004955	MGCp5s	2302	0.97	reliable 3' end	Hs.241336	Unknown
TAACTGTCTT	8	PRO2013	hypothetical protein PRO2013	AF116682	FLp5s	581	0.903	reliable 3' end	Hs.238205	6q23.3
TAACTTTTGG	8	CTGF	connective tissue growth factor	H99379	Nur	363	0.431	internal tag	Hs.75511	6q23.1
TACCAGTGTA	8	HSPD1	heat shock 60kDa protein 1 (chaperonin)	BC003030	MGCp5s	1624	0.97	reliable 3' end	Hs.79037	2q33.1
TACCCTAAAA	8	na	similar to dJ75H8.2 (similar to KIAA0136 protein)	BC009313	MGCp5r	7863	0.941	reliable 3' end	Hs.406882	Xq22.3
TAGTTCCCAG	8	PARVB	parvin, beta	NM_013327	Refseqp5s	170	0.624	internal tag	Hs.8836	22q13.2-q13.33
TAGTTGATGG	8	LGALS1	lectin, galactoside-binding, soluble, 1 (galectin 1)	T68112	Nur	168	0.453	undefined 3' end	Hs.382367	22q13.1
TCAGAAGGTG	8	DC50	hypothetical protein DC50	AF271779	FLp5s	1060	0.903	reliable 3' end	Hs.324521	14q24.3
TCAGTTTGTC	8	HAX1	HS1 binding protein	BC005240	MGCp5s	1902	0.97	reliable 3' end	Hs.15318	1q22
TCGTCGCAGA	8	NDUFA7	NADH dehydrogenase (ubiquinone) 1 alpha subcomplex, 7, 14.5kDa	NM_005001	Refseqp5s	927	0.92	reliable 3' end	Hs.19561	19p13.2
TCGTGCTTTG	8	LHX6	LIM homeobox protein 6	NM_014368	Refseqp5s	49	0.92	reliable 3' end	Hs.103137	9q34.11
TCTGCTTCTA	8	TUB	tubby homolog (mouse)	AK022297	pa_FL	78	0.606	internal tag	Hs.54468	11p15.5
TCTGGCATAG	8	FLJ13855	hypothetical protein FLJ13855	NM_023079	Refseqp5s	520	0.92	reliable 3' end	Hs.168232	17q21.33
TGAAACTCAT	8	TPM3	tropomyosin 3	BC000771	MGCp5s	983	0.97	reliable 3' end	Hs.85844	1q21.2
TGAGAGGGTG	8	YWHAQ	tyrosine 3-monooxygenase/tryptophan 5-monooxygenase activation protein, theta polypeptide	NM_006826	Refseqp5s	1305	0.92	reliable 3' end	Hs.74405	2p25.2
TGATAATTCA	8	MGC14697	upregulated during skeletal muscle growth 5	BC007087	MGCp5s	3499	0.97	reliable 3' end	Hs.171625	10q24.33
TGCAGTGACT	8	RIL	LIM domain protein	BC003096	MGCp5s	288	0.97	reliable 3' end	Hs.424312	5q31.1
TGCCTGTGGC	8	CLK1	CDC-like kinase 1	BG541061	Nur	368	0.453	undefined 3' end	Hs.2083	2q33
TGCCTTACTT	8	PDCD6	programmed cell death 6	BC012384	MGCp5s	945	0.97	reliable 3' end	Hs.80019	5pter-p15.2
TGCTGCCAGA	8	RGL	RalGDS-like gene	NM_015149	Refseqp5s	472	0.92	reliable 3' end	Hs.79219	1q25.2
TGGGTCCTCT	8	-	-	-	-	-	-	-	-	-
TGGGTGGGGG	8	na	similar to RIKEN cDNA 2610003J06	BQ448540	Nur	543	0.453	undefined 3' end	Hs.454460	16p13.3
TGGTTTGAGC	8	NDUFA9	NADH dehydrogenase (ubiquinone) 1 alpha subcomplex, 9, 39kDa	BC009311	MGCp5s	668	0.97	reliable 3' end	Hs.75227	12p13.3
TGTGTGGGGC	8	MIRO-2	mitochondrial Rho 2	NM_138769	Refseqp5r	446	0.879	reliable 3' end	Hs.21497	16p13.3
TGTGTGTGAC	8	FLJ14466	hypothetical protein FLJ14466	AK027372	FLr	253	0.447	internal tag	Hs.55148	12q24.31
TGTTTGTGTG	8	CKLFSF7	chemokine-like factor super family 7	BC010116	MGCp5s	406	0.97	reliable 3' end	Hs.343214	3p22.3
TTAGCCAGGA#	8	MFTC	mitochondrial folate transporter/carrier	BC021893	pa_MGC	978	0.92	shorter alternative transcript	Hs.196270	8q22.3
TTCCAGACCT	8	RPN2	ribophorin II	BC003560	MGCp5r	1295	0.941	reliable 3' end	Hs.406532	20q12-q13.1
TTCTGAAGAC	8	PDIR	for protein disulfide isomerase-related	BC001625	MGCp5s	177	0.97	reliable 3' end	Hs.76901	3q21.1
TTCTGAGCGG	8	LOC90507	hypothetical protein BC002980	BC002980	FLp5s	463	0.903	reliable 3' end	Hs.239718	17q21.32
TTGCCCCCGT	8	AXL	AXL receptor tyrosine kinase	NM_021913	Refseqp5r	552	0.879	reliable 3' end	Hs.83341	19q13.1
TTGGCGGGTC	8	na	similar to 40S ribosomal protein S17	AA639916	Nur	284	0.453	undefined 3' end	Hs.5174	22q12.3
TTGGGCACTA	8	MXD4	MAX dimerization protein 4	NM_006454	Refseqr	251	0.671	undefined 3' end	Hs.102402	4p16.3
TTGTCCAGGC	8	DDX52	DEAD (Asp-Glu-Ala-Asp) box polypeptide 52	AK001652	pa_FL	519	0.881	shorter alternative transcript	Hs.380430	17q21.1
TTGTGGGTGC	8	FTL	ferritin, light polypeptide	BE974564	Nup5s	175	0.57	internal tag	Hs.395714	19q13.3-q13.4
TTTCAGAGAG	8	SRP9	signal recognition particle 9kDa	BC008443	MGCp5s	4782	0.97	reliable 3' end	Hs.75975	1q42.13
TTTGCGGTCC	8	THG-1	TSC-22-like	BC010406	MGCp5s	815	0.97	reliable 3' end	Hs.102447	7p21-p15
TTTGCGTCCG	8	-	-	-	-	-	-	-	-	-
TTTGGTCTTT	8	FLJ20625	hypothetical protein FLJ20625	BC001706	MGCp5r	1103	0.941	reliable 3' end	Hs.109773	11q13.3
AAATATGTGT	7	ESAM	similar to endothelial cell-selective adhesion molecule	NM_138961	Refseqp5s	272	0.92	reliable 3' end	Hs.173840	11q24.2
AACCACTGCT	7	ID3	inhibitor of DNA binding 3, dominant negative helix-loop-helix protein	BC003107	MGCp5s	450	0.97	reliable 3' end	Hs.76884	1p36.13-p36.12
AAGGCCCCTG	7	DKFZP564K1964	DKFZP564K1964 protein	BC000526	MGCp5r	150	0.941	reliable 3' end	Hs.3447	17q12
AAGTGGGTGC	7	CIRBP	cold inducible RNA binding protein	BC000901	MGCp5s	1004	0.97	reliable 3' end	Hs.119475	19p13.3
AATGTGAGTC	7	YWHAG	tyrosine 3-monooxygenase/tryptophan 5-monooxygenase activation protein, gamma polypeptide	AK024230	FLsr	1949	0.84	reliable 3' end	Hs.25001	7q11.23
ACAACACCCC	7	ITPKC	inositol 1,4,5-trisphosphate 3-kinase C	D38169	FLsr	499	0.84	reliable 3' end	Hs.21453	19q13.1
ACACACTCCA	7	FTL	ferritin, light polypeptide	BE969021	Nur	50	0.453	undefined 3' end	Hs.395714	19q13.3-q13.4
ACAGCTAACA	7	KIAA0935	mannosidase alpha class 2B member 2	AK025803	FLp5s	264	0.903	reliable 3' end	Hs.12183	4p16.2
ACAGTCTTGC	7	KIAA0102	KIAA0102 gene product	BC008063	pa_MGC	677	0.92	shorter alternative transcript	Hs.381155	11q13.3
ACCCTTCCCT	7	SSR2	signal sequence receptor, beta (translocon-associated protein beta)	BC000341	MGCp5s	882	0.97	reliable 3' end	Hs.74564	1q21-q23
ACCTTCACCA	7	HOMER3	homer homolog 3 (Drosophila)	BC012113	MGCp5r	119	0.941	reliable 3' end	Hs.424053	19p13.11
ACTCGCTCTG	7	LAMA5	laminin, alpha 5	NM_005560	Refseqsr	418	0.864	reliable 3' end	Hs.11669	20q13.2-q13.3
AGAGCAAACC	7	PLOD	procollagen-lysine, 2-oxoglutarate 5-dioxygenase (lysine hydroxylase, Ehlers-Danlos syndrome type VI)	NM_000302	Refseqsr	391	0.864	reliable 3' end	Hs.75093	1p36.3-p36.2
AGCAAACTGA	7	LAP3	leucine aminopeptidase 3	BC006199	MGCp5s	988	0.97	reliable 3' end	Hs.182579	4p15.33
AGCGTGTGAT	7	SSBP4	single stranded DNA binding protein 4	BC000274	MGCp5s	539	0.97	reliable 3' end	Hs.324618	19p13.1
AGCTGGGTTG	7	RNF121	ring finger protein 121	NM_018320	Refseqsr	400	0.864	reliable 3' end	Hs.131731	11q13.3
AGGCCCTGCT	7	FBXO18	F-box only protein, helicase, 18	NM_032807	Refseqsr	241	0.864	reliable 3' end	Hs.6193	10p15.1
ATAGAGGCAA	7	MORF4L2	mortality factor 4 like 2	NM_012286	Refseqsr	1540	0.864	reliable 3' end	Hs.173714	Xq22
ATCAGTGTGC	7	CNN3	calponin 3, acidic	AI245526	Nup5s	715	0.796	reliable 3' end	Hs.194662	1p22-p21
ATCCACATCG	7	EIF3S6IP	eukaryotic translation initiation factor 3, subunit 6 interacting protein	BC007510	MGCp5r	1331	0.941	reliable 3' end	Hs.119503	22q
ATGGCGCCTC	7	MUC8	mucin 8, tracheobronchial	U14383	FLr	152	0.464	internal tag	Hs.446674	12q24.3
ATGGCGGCGA	7	RPS13	ribosomal protein S13	AI199209	Nur	216	0.453	undefined 3' end	Hs.165590	11p15
ATGTAGTAGT	7	HNRPD	heterogeneous nuclear ribonucleoprotein D (AU-rich element RNA binding protein 1, 37kDa)	BC002401	MGCp5s	1802	0.97	reliable 3' end	Hs.406404	4q21.1-q21.2
CAACAGCCCC	7	HSPA12B	heat shock 70kD protein 12B	NM_052970	Refseqsr	45	0.864	reliable 3' end	Hs.302110	20p13
CACCCCCAGG	7	GPS2	G protein pathway suppressor 2	NM_032938	Refseqp5s	393	0.92	reliable 3' end	Hs.7301	17p13
CAGCACAGAC	7	SRP14	signal recognition particle 14kDa (homologous Alu RNA binding protein)	N69859	Nur	601	0.453	undefined 3' end	Hs.180394	15q22
CAGCCTCCCT	7	UROS	uroporphyrinogen III synthase (congenital erythropoietic porphyria)	BC002573	MGCp5s	378	0.97	reliable 3' end	Hs.75593	10q25.2-q26.3
CAGCTTTGCT	7	Hs.404854	Homo sapiens transcribed sequence	AA641474	Nup5s	208	0.796	reliable 3' end	Hs.404854	Unknown
CAGGACAGGG	7	NESH	NESH protein	BC007780	MGCp5r	67	0.941	reliable 3' end	Hs.130719	17q21.3
CAGTCAGGCT	7	SLC26A6	solute carrier family 26, member 6	NM_134426	Refseqp5s	212	0.92	reliable 3' end	Hs.298476	3p21.3
CAGTGAACAA	7	CGI-128	CGI-128 protein	BC005023	MGCp5s	684	0.97	reliable 3' end	Hs.9825	16q22.1-q22.3
CATTATGTGG	7	WBSCR1	Williams-Beuren syndrome chromosome region 1	BC010021	MGCp5s	44	0.69	internal tag	Hs.180900	7q11.23
CATTGCAGGA	7	DKFZP434K046	hypothetical protein DKFZp434K046	AF161444	FLp5s	555	0.903	reliable 3' end	Hs.391380	16q13
CATTTGTAAT	7	FTH1	ferritin, heavy polypeptide 1	BM458311	Nur	4394	0.453	undefined 3' end	Hs.418650	11q13
CCAAGGGCCC	7	LZTR1	leucine-zipper-like transcriptional regulator, 1	NM_006767	FLr	404	0.709	undefined 3' end	Hs.78788	22q11.21
CCACACACCG	7	CGI-51	CGI-51 protein	BC011681	MGCp5s	435	0.97	reliable 3' end	Hs.4877	22q13.31
CCACACCGGT	7	HMOX2	heme oxygenase (decycling) 2	BC002396	pa_MGC	321	0.92	shorter alternative transcript	Hs.284279	16p13.3
CCACCGCACT	7	RAB7L1	RAB7, member RAS oncogene family-like 1	BC002585	MGCp5r	944	0.941	reliable 3' end	Hs.115325	1q32
CCAGCAGTGG	7	MRPL48	mitochondrial ribosomal protein L48	BC009764	MGCp5s	195	0.97	reliable 3' end	Hs.82389	11q13.3
CCATTTTTAC	7	U2AF1	U2(RNU2) small nuclear RNA auxillary factor 1	BC001923	MGCp5s	920	0.97	reliable 3' end	Hs.271687	21q22.3
CCCACCTGCC	7	PTPN23	protein tyrosine phosphatase, non-receptor type 23	BC004881	MGCp5s	310	0.97	reliable 3' end	Hs.25524	3p21.3
CCCAGGGAGA	7	CCT4	chaperonin containing TCP1, subunit 4 (delta)	AF026291	FLp5s	740	0.903	reliable 3' end	Hs.79150	2p15
CCCCCAGATG	7	BTBD2	BTB (POZ) domain containing 2	BC008035	MGCp5s	811	0.97	reliable 3' end	Hs.25817	19p13.3
CCCCGCAGCT	7	-	-	-	-	-	-	-	-	-
CCCCTCCCCA	7	BC002942	hypothetical protein BC002942	BC014652	FLp5s	381	0.903	reliable 3' end	Hs.150540	22q13.33
CCCCTCCCTC	7	SLC4A2	solute carrier family 4, anion exchanger, member 2 (erythrocyte membrane protein band 3-like 1)	BC009434	MGCp5r	608	0.941	reliable 3' end	Hs.79410	7q35-q36
CCCTTGACCC	7	C20orf141	chromosome 20 open reading frame 141	NM_080739	Refseqp5r	260	0.879	reliable 3' end	Hs.124009	20p13
CCGAGGCTGC	7	MAST205	microtubule associated testis specific serine/threonine protein kinase	AB047005	FLr	397	0.709	undefined 3' end	Hs.101474	1p34.1
CCGCTGATCC	7	EXT1	exostoses (multiple) 1	BC001174	MGCp5s	180	0.97	reliable 3' end	Hs.184161	8q24.11-q24.13
CCGGCGCGTG	7	CGI-20	CGI-20 protein	BC003550	MGCp5s	354	0.97	reliable 3' end	Hs.107387	7p22.3
CCTCGCTCAG	7	HADHA	hydroxyacyl-Coenzyme A dehydrogenase/3-ketoacyl-Coenzyme A thiolase/enoyl-Coenzyme A hydratase (trifunctional protein), alpha subunit	BC009235	MGCp5s	664	0.97	reliable 3' end	Hs.75860	2p23
CCTGCAGCCC	7	LOC51754	NAG-5 protein	BI520348	Nur	114	0.453	undefined 3' end	Hs.8087	9p13.1
CGCACACACA	7	DGKA	diacylglycerol kinase, alpha 80kDa	NM_001345	Refseqsr	169	0.864	reliable 3' end	Hs.172690	12q13.3
CGCCCCGGCG	7	Hs.196244	Homo sapiens transcribed sequences	BM145074	Nup5s	113	0.796	reliable 3' end	Hs.196244	Unknown
CGCCCGTCGT	7	DKFZp547D065	hypothetical protein DKFZp547D065	AL390147	FLsr	532	0.84	reliable 3' end	Hs.134742	Unknown
CGCTGTGTGC	7	GBA	glucosidase, beta; acid (includes glucosylceramidase)	BC003356	MGCp5r	237	0.941	reliable 3' end	Hs.282997	1q21
CGGAGATGTT	7	-	-	-	-	-	-	-	-	-
CGGATAAGGC	7	NARF	nuclear prelamin A recognition factor	BC000438	MGCp5s	356	0.97	reliable 3' end	Hs.256526	17q25.3
CGGCACATCC	7	GALK1	galactokinase 1	BC001166	MGCp5s	140	0.97	reliable 3' end	Hs.92357	17q24
CGGGATGCAG	7	CANX	calnexin	BC003552	pa_MGC	494	0.92	shorter alternative transcript	Hs.155560	5q35
CGTGTTGAGA	7	EEF1A1	eukaryotic translation elongation factor 1 alpha 1	BQ344390	Nur	245	0.453	undefined 3' end	Hs.422118	6q14.1
CTAGCGTTTT	7	SDPR	serum deprivation response (phosphatidylserine binding protein)	BG059100	Nur	89	0.453	undefined 3' end	Hs.26530	2q32-q33
CTCAGGAAAT	7	HSPC051	ubiquinol-cytochrome c reductase complex (7.2 kD)	BC005402	MGCp5s	2542	0.97	reliable 3' end	Hs.284292	22cen-q12.3
CTGACAGTTC	7	Hs.376263	Sapiens cDNA FLJ38001 fis, clone CTONG2012077.	BF111246	Nup5s	349	0.796	reliable 3' end	Hs.376263	Unknown
CTGAGCTGTA	7	WDR6	WD repeat domain 6	BC002826	MGCp5s	988	0.97	reliable 3' end	Hs.8737	15q21
CTGCAGGCCC	7	MGC20486	hypothetical protein MGC20486	BC011874	MGCp5r	389	0.941	reliable 3' end	Hs.80449	9q34.13
CTGCAGTGCG	7	CGI-128	CGI-128 protein	BQ345364	Nur	34	0.453	undefined 3' end	Hs.9825	16q22.1-q22.3
CTGCTGAGCC	7	IQGAP1	IQ motif containing GTPase activating protein 1	NM_003870	pa_Refseq	290	0.896	shorter alternative transcript	Hs.1742	15q26.1
CTGGGCTTCG	7	-	-	-	-	-	-	-	-	-
CTTATGGTTG	7	RNF7	ring finger protein 7	BC008627	MGCp5s	819	0.97	reliable 3' end	Hs.173048	3q22-q24
CTTCTGGGGA	7	ARHG	ras homolog gene family, member G (rho G)	NM_001665	Refseqsr	456	0.864	reliable 3' end	Hs.75082	11p15.5-p15.4
CTTTCAATGT	7	TBC1D8	TBC1 domain family, member 8 (with GRAM domain)	AB024057	FLr	140	0.709	undefined 3' end	Hs.456854	2q12.1
CTTTGAACGA	7	CTGF	connective tissue growth factor	BM691225	Nur	237	0.453	undefined 3' end	Hs.75511	6q23.1
CTTTTTGTGC	7	YWHAB	tyrosine 3-monooxygenase/tryptophan 5-monooxygenase activation protein, beta polypeptide	BC010352	MGCp5r	948	0.941	reliable 3' end	Hs.182238	20q13.1
GAAATGATGA	7	PFDN5	prefoldin 5	BC003373	MGCp5s	3578	0.97	reliable 3' end	Hs.288856	12q12
GACATATGTA	7	COX7B	cytochrome c oxidase subunit VIIb	NM_001866	Refseqsr	1412	0.864	reliable 3' end	Hs.432170	Xq13.3
GACCTGACCC	7	TXNDC4	thioredoxin domain containing 4 (endoplasmic reticulum)	BC005374	MGCp5s	256	0.97	reliable 3' end	Hs.154023	9q31.1
GAGAAGCGGC	7	Hes4	bHLH factor Hes4	BC012351	MGCp5r	582	0.941	reliable 3' end	Hs.154029	1p36.33
GAGCCTCAGG	7	FRCP1	likely ortholog of mouse fibronectin type III repeat containing protein 1	NM_022823	Refseqp5s	311	0.92	reliable 3' end	Hs.27836	2p23.3
GAGGCCGGCC	7	DKFZp761A052	hypothetical protein DKFZp761A052	BC011738	MGCp5s	242	0.97	reliable 3' end	Hs.184029	Xp11.23
GAGGCGATCA	7	FLJ20850	hypothetical protein FLJ20850	BC012078	MGCp5s	848	0.97	reliable 3' end	Hs.30783	19p13.11
GAGTCTGTTC	7	C6orf153	chromosome 6 open reading frame 153	BC011933	MGCp5r	308	0.941	reliable 3' end	Hs.283636	6p21.1
GATTGAGCAT	7	MSN	moesin	T89322	Nur	320	0.453	undefined 3' end	Hs.170328	Xq11.2-q12
GCAATGCAAA	7	-	-	-	-	-	-	-	-	-
GCAGACCCAC	7	C16orf33	chromosome 16 open reading frame 33	BC009179	MGCp5s	657	0.97	reliable 3' end	Hs.15277	16p13.3
GCAGGGAGGG	7	zizimin1	zizimin1	AB028981	FLsr	123	0.504	internal tag	Hs.8021	13q32.3
GCCATCCAGA	7	FOXC1	forkhead box C1	BM931787	Nur	213	0.394	internal tag	Hs.348883	6p25
GCCCCTGAAG	7	FLJ22347	hypothetical protein FLJ22347	BC005013	MGCp5s	328	0.97	reliable 3' end	Hs.106004	11q12.2
GCCGCTTCTA	7	PKD1	polycystic kidney disease 1 (autosomal dominant)	NM_000296	Refseqsr	794	0.864	reliable 3' end	Hs.75813	16p13.3
GCCTGGTGAC	7	DAXX	death-associated protein 6	AB015051	FLr	224	0.709	undefined 3' end	Hs.336916	6p21.3
GCGACGGCCG	7	TOM7	homolog of Tom7 (S. cerevisiae)	BQ368086	Nur	271	0.431	internal tag	Hs.112318	7p15.3
GCGCTGCTTT	7	PARN	poly(A)-specific ribonuclease (deadenylation nuclease)	NM_002582	Refseqsr	291	0.864	reliable 3' end	Hs.43445	16p13
GCGGCCACCA	7	TRIM8	tripartite motif-containing 8	NM_030912	Refseqp5s	196	0.624	internal tag	Hs.54580	10q24.3
GCTAAACTGC	7	ERH	enhancer of rudimentary homolog (Drosophila)	N90271	Nur	650	0.453	undefined 3' end	Hs.433413	14q24.1
GCTATGCTCC	7	PARL	presenilins associated rhomboid-like protein	NM_018622	Refseqp5s	387	0.92	reliable 3' end	Hs.13094	3q27.3
GCTCCCAGAC	7	SYNGR2	synaptogyrin 2	BC000407	MGCp5r	1517	0.941	reliable 3' end	Hs.5097	17q25.3
GCTCTCCCCC	7	NR1H2	nuclear receptor subfamily 1, group H, member 2	BC007790	MGCp5s	698	0.97	reliable 3' end	Hs.100221	19q13.3-19q13.3
GCTTATAGTC	7	-	-	-	-	-	-	-	-	-
GCTTGTTCTC	7	GPC1	glypican 1	NM_002081	Refseqsr	479	0.864	reliable 3' end	Hs.2699	2q35-q37
GGAAAAAAAA	7	ATP5E	ATP synthase, H+ transporting, mitochondrial F1 complex, epsilon subunit	BC003671	MGCp5s	7434	0.97	reliable 3' end	Hs.177530	20q13.3
GGCAAACTTT	7	PXN	paxillin	AA922640	Nur	327	0.453	undefined 3' end	Hs.102497	12q24
GGCAGACAAT	7	HMGN2	high-mobility group nucleosomal binding domain 2	AI540362	Nur	392	0.453	undefined 3' end	Hs.181163	1p36.1
GGCAGGCGGG	7	ERF	Ets2 repressor factor	NM_006494	Refseqsr	826	0.864	reliable 3' end	Hs.333069	19q13
GGCCCACACC	7	-	-	-	-	-	-	-	-	-
GGCCCGGCTT	7	C2orf9	chromosome 2 open reading frame 9	BC004498	MGCp5s	760	0.97	reliable 3' end	Hs.283639	2q13
GGCCCGTCAC	7	MYL6	myosin, light polypeptide 6, alkali, smooth muscle and non-muscle	AI749730	Nur	40	0.453	undefined 3' end	Hs.77385	12q13.13
GGCCGCTCCC	7	NDUFB9	NADH dehydrogenase (ubiquinone) 1 beta subcomplex, 9, 22kDa	AA912073	Nur	144	0.453	undefined 3' end	Hs.15977	8q13.3
GGCGGGTCGG	7	FLJ21802	hypothetical protein FLJ21802	BC011350	MGCp5s	178	0.97	reliable 3' end	Hs.48938	14q24.2
GGCTCGGGAT	7	CAPN1	calpain 1, (mu/I) large subunit	BC008751	MGCp5s	563	0.97	reliable 3' end	Hs.2575	11q13
GGGACCCCGG	7	CLCN7	chloride channel 7	BC012737	MGCp5s	294	0.97	reliable 3' end	Hs.80768	16p13
GGGCAGCTGG	7	FLJ20512	hypothetical protein FLJ20512	BC002907	MGCp5s	862	0.97	reliable 3' end	Hs.105606	19q13.33
GGGCCCCAAA	7	MGC13170	MGC13170 gene	BC006151	MGCp5r	1341	0.941	reliable 3' end	Hs.256301	19q13.41
GGGGACGGCC	7	KIAA1115	KIAA1115 protein	BC002799	MGCp5s	182	0.97	reliable 3' end	Hs.72172	19q13.42
GGGGCGCGCA	7	MGC14817	hypothetical protein MGC14817	AA714958	Nur	227	0.453	undefined 3' end	Hs.124813	12q14.2
GGGGCGGGGT	7	RoXaN	ubiquitous tetratricopeptide containing protein RoXaN	NM_017590	Refseqp5s	445	0.92	reliable 3' end	Hs.25347	22q13.2
GGGTGCAAAA	7	HNRPA1	heterogeneous nuclear ribonucleoprotein A1	T88724	Nur	977	0.453	undefined 3' end	Hs.376844	12q13.1
GGGTGGGGTT	7	PTPRF	protein tyrosine phosphatase, receptor type, F	NM_130440	ip_Refseq	452	0.823	internally primed site	Hs.75216	1p34
GGGTGTGGGC	7	LEPREL2	leprecan-like 2 protein	AK025976	FLp5s	60	0.903	reliable 3' end	Hs.46458	12q13
GGGTTTGAAC	7	SKB1	SKB1 homolog (S. pombe)	NM_006109	Refseqp5s	678	0.92	reliable 3' end	Hs.12912	14q11.2-q21
GGTACCCATT	7	DUSP6	dual specificity phosphatase 6	BC003562	MGCp5s	392	0.97	reliable 3' end	Hs.180383	12q22-q23
GGTGCCTGCT	7	VWF	von Willebrand factor	NM_000552	pa_Refseq	9	0.624	internal tag	Hs.110802	12p13.3
GGTGGACACG	7	SPARC	secreted protein, acidic, cysteine-rich (osteonectin)	NM_003118	ip_Refseq	161	0.823	internally primed site	Hs.111779	5q31.3-q32
GGTGGCCCGG	7	DKFZP566M1046	hypothetical protein DKFZp566M1046	NM_032127	Refseqp5r	256	0.879	reliable 3' end	Hs.8039	11p15.4
GTACTAGTGT	7	CCL2	chemokine (C-C motif) ligand 2	NM_002982	Refseqp5s	660	0.92	reliable 3' end	Hs.303649	17q11.2-q21.1
GTAGACACCT	7	RPL7	ribosomal protein L7	T48616	Nur	778	0.453	undefined 3' end	Hs.153	8q13.3
GTAGCATAAA	7	IDH3B	isocitrate dehydrogenase 3 (NAD+) beta	BM545517	Nur	1844	0.431	internal tag	Hs.436405	20p13
GTAGGCAGCT	7	ARHGDIA	Rho GDP dissociation inhibitor (GDI) alpha	BQ441722	Nur	134	0.453	undefined 3' end	Hs.159161	17q25.3
GTCAAGACCA	7	AP1B1	adaptor-related protein complex 1, beta 1 subunit	NM_001127	Refseqsr	399	0.864	reliable 3' end	Hs.331602	22q12.2
GTCTCATTTG	7	NUDT4	nudix (nucleoside diphosphate linked moiety X)-type motif 4	BC012069	MGCp5s	1151	0.97	reliable 3' end	Hs.355399	Unknown
GTGAAACCTC#	7	IL18	interleukin 18 (interferon-gamma-inducing factor)	BC007461	MGCp5r	3019	0.941	reliable 3' end	Hs.83077	11q22.2-q22.3
GTGCACTGTG	7	GTPBP1	GTP binding protein 1	NM_004286	Refseqr	267	0.498	internal tag	Hs.283677	22q13.1
GTGCTGGTCC	7	LOC154467	hypothetical protein BC003515	AF161383	FLp5s	618	0.903	reliable 3' end	Hs.284207	6p21.2
GTGGGCTGAT	7	SERPINE1	serine (or cysteine) proteinase inhibitor, clade E (nexin, plasminogen activator inhibitor type 1), member 1	AI926308	Nur	40	0.453	undefined 3' end	Hs.82085	7q21.3-q22
GTGGTGGGTG	7	C21orf4	chromosome 21 open reading frame 4	BC000569	MGCp5r	1559	0.941	reliable 3' end	Hs.284142	21q22.11
GTGGTGTACG	7	RBM3	RNA binding motif protein 3	BC006825	MGCp5s	216	0.69	internal tag	Hs.301404	Xp11.2
GTGTAATAAG	7	HNRPA2B1	heterogeneous nuclear ribonucleoprotein A2/B1	BC000506	MGCp5s	3324	0.97	reliable 3' end	Hs.232400	7p15
GTGTGAGTCC	7	MMP1	matrix metalloproteinase 1 (interstitial collagenase)	BC013875	FLp5s	10	0.547	internal tag	Hs.83169	11q22.3
GTGTTGGACT	7	-	-	-	-	-	-	-	-	-
GTTCGGGCCG	7	DPP3	dipeptidylpeptidase 3	BC007221	MGCp5s	168	0.97	reliable 3' end	Hs.22880	11q12-q13.1
GTTCTCCCAC	7	SEC61A1	protein transport protein SEC61 alpha subunit isoform 1	BC002951	MGCp5s	1061	0.97	reliable 3' end	Hs.306079	3q21.3
GTTGCTGCCC	7	NIFIE14	seven transmembrane domain protein	BC001118	MGCp5r	478	0.941	reliable 3' end	Hs.9234	19q13.1
GTTGTATTTT	7	EDG1	endothelial differentiation, sphingolipid G-protein-coupled receptor, 1	BC018650	FLp5s	141	0.903	reliable 3' end	Hs.154210	1p21
GTTTCTTCCC	7	SELH	selenoprotein H	AI886652	Nup5s	1264	0.796	reliable 3' end	Hs.290874	11q12.1
GTTTGCAAGT	7	U5-116KD	U5 snRNP-specific protein, 116 kD	BC002360	MGCp5r	802	0.941	reliable 3' end	Hs.151787	17q21.31
GTTTGGGTTG	7	PTMA	prothymosin, alpha (gene sequence 28)	BQ371504	Nur	539	0.453	undefined 3' end	Hs.250655	2q35-q36
GTTTTCATTC	7	AUP1	ancient ubiquitous protein 1	NM_012103	Refseqp5s	1173	0.92	reliable 3' end	Hs.173736	2p13
TAAAAAAAAA#	7	HMGCS1	3-hydroxy-3-methylglutaryl-Coenzyme A synthase 1 (soluble)	BC000297	MGCp5s	9019	0.97	reliable 3' end	Hs.77910	5p14-p13
TAAAATGTTG	7	Hs.386611	Homo sapiens transcribed sequence	AI185967	Nur	201	0.431	internal tag	Hs.386611	Unknown
TAGAAACCAG	7	TAF10	TAF10 RNA polymerase II, TATA box binding protein (TBP)-associated factor, 30kDa	AI282814	Nur	1389	0.453	undefined 3' end	Hs.106960	11p15.3
TAGCCAGGCC	7	KIAA0790	KIAA0790 protein	AK025495	FLp5r	79	0.829	reliable 3' end	Hs.12002	6q24.3
TATCCTGGCT	7	STOM	stomatin	BQ367337	Nur	477	0.453	undefined 3' end	Hs.160483	9q34.1
TATGAGGGTA	7	RGS5	regulator of G-protein signalling 5	NM_003617	Refseqsr	387	0.864	reliable 3' end	Hs.24950	1q23.1
TCACCGTGGA	7	SELP	selectin P (granule membrane protein 140kDa, antigen CD62)	NM_003005	Refseqsr	66	0.864	reliable 3' end	Hs.73800	1q22-q25
TCAGATGGCG	7	TPD52L2	tumor protein D52-like 2	BC006804	MGCp5s	637	0.97	reliable 3' end	Hs.154718	20q13.2-q13.3
TCAGCACCTG	7	SHAPY	Ca2+-dependent endoplasmic reticulum nucleoside diphosphatase	NM_138793	Refseqp5s	572	0.92	reliable 3' end	Hs.8859	17q25.3
TCATCTTCAA	7	CALR	calreticulin	BC007911	MGCp5s	639	0.97	reliable 3' end	Hs.353170	19p13.3-p13.2
TCCTCCCTAC	7	KIAA0905	yeast Sec31p homolog	NM_016211	Refseqsr	1160	0.864	reliable 3' end	Hs.70266	4q21.3
TCCTTGTTGG	7	GRHPR	glyoxylate reductase/hydroxypyruvate reductase	BC000605	MGCp5s	321	0.97	reliable 3' end	Hs.155742	9q12
TCTCCAGGAA	7	CGI-69	CGI-69 protein	BC009330	MGCp5r	1407	0.941	reliable 3' end	Hs.237924	17q12
TCTGTCCTCA	7	PTPRF	protein tyrosine phosphatase, receptor type, F	NM_130440	Refseqp5s	443	0.92	reliable 3' end	Hs.75216	1p34
TCTGTTTCCA	7	EPHB4	EphB4	NM_004444	Refseqsr	226	0.864	reliable 3' end	Hs.155227	7q22
TGAAGTAACA	7	SUI1	putative translation initiation factor	BC008710	MGCp5s	3191	0.97	reliable 3' end	Hs.150580	17q21.31
TGACTTTTCT	7	ZNF207	zinc finger protein 207	BC008023	MGCp5s	957	0.97	reliable 3' end	Hs.62112	17q12
TGAGGCCTCT	7	FLJ10101	hypothetical protein FLJ10101	BC002945	MGCp5r	765	0.941	reliable 3' end	Hs.334802	9q34.3
TGATCACCTA	7	P14	pre-mRNA branch site protein p14	NM_016047	FLr	657	0.709	undefined 3' end	Hs.177861	-
-	7	-	-	-	-	-	-	-	-	-
TGATGTCCAC	7	SNX6	sorting nexin 6	BC001798	MGCp5s	233	0.97	reliable 3' end	Hs.284291	14q13.1
TGATTGGTGG	7	-	-	-	-	-	-	-	-	-
TGCAATAAGC	7	LOC116228	hypothetical protein LOC116228	BG058456	Nup5s	904	0.796	reliable 3' end	Hs.411490	1q44
TGCAGAACGG	7	MRPS2	mitochondrial ribosomal protein S2	BC008017	MGCr	332	0.899	undefined 3' end	Hs.20776	9q34
TGGACCAGGC	7	GPR108	G protein-coupled receptor 108	BC007862	MGCp5r	399	0.941	reliable 3' end	Hs.167641	19p13.3
TGGCCGCAGG	7	FLJ10315	hypothetical protein FLJ10315	BC004364	MGCp5r	82	0.941	reliable 3' end	Hs.25544	1p34.3
TGGCTAAAAA	7	Hs.296141	Sapiens, clone IMAGE:4249217, mRNA	T52757	Nup5s	1539	0.796	reliable 3' end	Hs.296141	Unknown
TGGGCTGGGG	7	ADFP	adipose differentiation-related protein	BC005127	pa_MGC	472	0.92	shorter alternative transcript	Hs.3416	9p21.3
TGTCTGTGGT	7	BAT1	HLA-B associated transcript 1	NM_080598	Refseqp5r	881	0.879	reliable 3' end	Hs.55296	6p21.3
TGTGAGGGAA	7	FKBP10	FK506 binding protein 10, 65 kDa	NM_021939	Refseqp5s	548	0.92	reliable 3' end	Hs.3849	17q21.31
TGTGCTTTTT	7	GPR116	G protein-coupled receptor 116	AB018301	FLsr	168	0.84	reliable 3' end	Hs.362806	6p21.1
TGTGGTGGTG	7	MLN51	MLN51 protein	X80199	FLp5s	1119	0.903	reliable 3' end	Hs.83422	17q11-q21.3
TGTGTGAGCT	7	FHOD1	formin homology 2 domain containing 1	NM_013241	Refseqp5s	237	0.92	reliable 3' end	Hs.95231	16q22
TTACGAGGAA	7	SEC13L1	SEC13-like 1 (S. cerevisiae)	BC002634	MGCp5s	907	0.97	reliable 3' end	Hs.227949	3p25-p24
TTAGATAAGC	7	CCT6A	chaperonin containing TCP1, subunit 6A (zeta 1)	AF385084	FLp5s	1093	0.903	reliable 3' end	Hs.82916	7p11.2
TTAGTGTCGT	7	-	-	-	-	-	-	-	-	-
TTATGGGGAG	7	STIP1	stress-induced-phosphoprotein 1 (Hsp70/Hsp90-organizing protein)	BC002987	MGCp5s	710	0.97	reliable 3' end	Hs.355930	11q13
TTATTCAATG	7	SRPX	sushi-repeat-containing protein, X chromosome	U61374	FLp5s	309	0.903	reliable 3' end	Hs.15154	Xp21.1
TTCCACTAAC	7	PLEC1	plectin 1, intermediate filament binding protein 500kDa	NM_000445	Refseqsr	1163	0.864	reliable 3' end	Hs.79706	8q24
TTCCCCCTTC	7	Hs.443709	Homo sapiens transcribed sequences	AI819034	Nup5s	237	0.796	reliable 3' end	Hs.443709	Unknown
TTCGCTGAGG	7	CD2BP2	CD2 antigen (cytoplasmic tail) binding protein 2	BC001947	MGCp5s	184	0.97	reliable 3' end	Hs.202677	16p12.1
TTGACCCTGG	7	PISD	phosphatidylserine decarboxylase	NM_014338	Refseqp5s	443	0.92	reliable 3' end	Hs.8128	22q12.2
TTGAGGGGGT	7	Hs.301417	Homo sapiens transcribed sequence with strong similarity to protein sp:Q13488 (H.sapiens) VPP3_HUMAN Vacuolar proton translocating ATPase 116 kDa subunit A isoform 3 (V-ATPase 116-kDa isoform a3) (Osteoclastic proton pump 116 kDa subunit) (OC-116 KDa) (OC116) (T-cell immune regulator 1) (T cell immune response cDNA7 protein) (TIRC7)	T57765	Nur	397	0.453	undefined 3' end	Hs.301417	Unknown
TTGATGTACA	7	SFRS11	splicing factor, arginine/serine-rich 11	NM_004768	Refseqsr	928	0.864	reliable 3' end	Hs.433581	1p31
TTGGCGAAGG	7	-	-	-	-	-	-	-	-	-
TTTCAGATTG	7	PC4	activated RNA polymerase II transcription cofactor 4	BC010537	pa_MGC	947	0.92	shorter alternative transcript	Hs.349506	5p13.3
TTTCAGGGGA	7	GRINA	glutamate receptor, ionotropic, N-methyl D-asparate-associated protein 1 (glutamate binding)	BQ445967	Nup5s	2598	0.796	reliable 3' end	Hs.339697	8q24.3
TTTTGATGAG	7	BACE2	beta-site APP-cleaving enzyme 2	NM_138992	Refseqsr	206	0.864	reliable 3' end	Hs.271411	21q22.3
TTTTGTGTGA	7	MRPL20	mitochondrial ribosomal protein L20	NM_017971	Refseqr	1367	0.671	undefined 3' end	Hs.182698	1p36.3-p36.2
AAAGTCTAGA	6	CCND1	cyclin D1 (PRAD1: parathyroid adenomatosis 1)	NM_053056	Refseqp5s	1855	0.92	reliable 3' end	Hs.82932	11q13
AACCCAGGAG	6	FLJ22814	hypothetical protein FLJ22814	NM_024916	Refseqp5r	3592	0.879	reliable 3' end	Hs.262150	19q13.13
AACTTGCCCA	6	NPEPPS	aminopeptidase puromycin sensitive	BQ375645	Nur	1520	0.453	undefined 3' end	Hs.293007	17q21
AAGATAATGC	6	MCT-1	MCT-1 protein	BC001013	MGCp5s	714	0.97	reliable 3' end	Hs.102696	Xq22-24
AAGCTGGAGG	6	EIF3S7	eukaryotic translation initiation factor 3, subunit 7 zeta, 66/67kDa	BC000469	MGCp5s	794	0.97	reliable 3' end	Hs.55682	22q13.1
AAGGCTGAGC	6	TGFB3	transforming growth factor, beta 3	BQ332379	Nur	73	0.453	undefined 3' end	Hs.2025	14q24
AAGGTAATGC	6	NOLA2	nucleolar protein family A, member 2 (H/ACA small nucleolar RNPs)	BC006387	MGCp5r	1088	0.941	reliable 3' end	Hs.23990	5q35.3
ACAAACTTAG	6	CALM1	calmodulin 1 (phosphorylase kinase, delta)	BC011834	ip_MGC	1879	0.863	internally primed site	Hs.374441	14q24-q31
ACAAGTACCC	6	C5orf13	chromosome 5 open reading frame 13	NM_004772	Refseqsr	1736	0.864	reliable 3' end	Hs.413760	5q22.2
ACACTTGGAG	6	CSDA	cold shock domain protein A	BQ436054	Nur	514	0.431	internal tag	Hs.198726	12p13.1
ACAGAATGGC	6	UBE2E1	ubiquitin-conjugating enzyme E2E 1 (UBC4/5 homolog, yeast)	BC009139	MGCp5s	302	0.97	reliable 3' end	Hs.163546	3p24.2
ACATCGTAGG	6	APH-1A	likely ortholog of C. elegans anterior pharynx defective 1A	BC009501	MGCp5s	951	0.97	reliable 3' end	Hs.108408	1p36.13-q31.3
ACCAAAGCCC	6	MGC9651	hypothetical protein MGC9651	BC008087	MGCp5s	835	0.97	reliable 3' end	Hs.284281	4p16.1
ACCACTTATC	6	FLJ10241	hypothetical protein FLJ10241	BQ372382	Nur	367	0.453	undefined 3' end	Hs.299867	19q13.31
ACCAGCATAG	6	IFI16	interferon, gamma-inducible protein 16	AF208043	pa_FL	114	0.881	shorter alternative transcript	Hs.155530	1q22
ACCAGGCAAG	6	C20orf31	chromosome 20 open reading frame 31	BC001371	MGCp5s	188	0.97	reliable 3' end	Hs.93871	20q11.23
ACCCACCTGC	6	LOC90120	hypothetical gene supported by AK023162	BC009229	MGCp5s	309	0.97	reliable 3' end	Hs.9100	9q34.3
ACCGCCGTGG	6	CYBA	cytochrome b-245, alpha polypeptide	BC006465	MGCp5s	1814	0.97	reliable 3' end	Hs.68877	16q24
ACGGTGATGT	6	-	-	-	-	-	-	-	-	-
ACTCCGGTGT	6	SOX17	SRY (sex determining region Y)-box 17	NM_022454	Refseqp5s	57	0.92	reliable 3' end	Hs.97984	8q11.23
ACTGCCCCAA	6	FLJ21347	hypothetical protein FLJ21347	NM_022827	Refseqp5s	394	0.92	reliable 3' end	Hs.103147	17q21.33
ACTGGTAAAA	6	ATP5J2	ATP synthase, H+ transporting, mitochondrial F0 complex, subunit f, isoform 2	BC003678	MGCp5s	1435	0.97	reliable 3' end	Hs.235557	7q22.1
ACTTGTTCGC	6	na	similar to RIKEN cDNA 1810037I17	BC017399	pa_MGC	491	0.92	shorter alternative transcript	Hs.173705	4q27
AGACCAAAGT	6	DNAJB1	DnaJ (Hsp40) homolog, subfamily B, member 1	BC002352	MGCp5s	2756	0.97	reliable 3' end	Hs.82646	19p13.2
AGAGGTGGTG	6	TDE1	tumor differentially expressed 1	BM151335	Nup5s	573	0.796	reliable 3' end	Hs.272168	20q13.1-13.3
AGCAAGCCCC	6	DAZAP1	DAZ associated protein 1	BC012062	MGCp5s	376	0.97	reliable 3' end	Hs.65588	19p13.3
AGCACTTTTG	6	FEZ2	fasciculation and elongation protein zeta 2 (zygin II)	NM_005102	Refseqp5s	524	0.92	reliable 3' end	Hs.103419	2p21
AGCCACCGCA	6	Hs.233354	Sapiens, clone IMAGE:3347954, mRNA, partial cds	BC005066	FLp5s	1266	0.903	reliable 3' end	Hs.233354	Unknown
AGCTACCGGG	6	EFEMP2	EGF-containing fibulin-like extracellular matrix protein 2	BC010456	MGCp5s	290	0.97	reliable 3' end	Hs.6059	11q13
AGCTATTCCT	6	EXT2	exostoses (multiple) 2	BC010058	MGCp5s	414	0.97	reliable 3' end	Hs.75334	11p12-p11
AGGCTGGGGG	6	PTMS	parathymosin	R53491	Nur	199	0.453	undefined 3' end	Hs.457828	17q12-q22
AGTGGAGGTG	6	HNRPH3	heterogeneous nuclear ribonucleoprotein H3 (2H9)	AL117395	FLp5s	510	0.903	reliable 3' end	Hs.279681	10q22
ATAGGTCAGA	6	CLSTN1	calsyntenin 1	NM_014944	Refseqsr	1901	0.864	reliable 3' end	Hs.29665	1p36.22
ATCAGTGTGA	6	CNN3	calponin 3, acidic	NM_001839	Refseqp5s	300	0.92	reliable 3' end	Hs.194662	1p22-p21
ATCCTGTCGA	6	PMP22	peripheral myelin protein 22	NM_000304	ip_Refseq	214	0.823	internally primed site	Hs.103724	17p12-p11.2
ATCGTGCGCT	6	TGFB1	transforming growth factor, beta 1 (Camurati-Engelmann disease)	BC001180	MGCp5s	171	0.69	internal tag	Hs.1103	19q13.1
ATGGGCTTGA	6	SQRDL	sulfide quinone reductase-like (yeast)	NM_021199	Refseqp5s	579	0.92	reliable 3' end	Hs.8185	15q15
ATGTCATCAA	6	AP2M1	adaptor-related protein complex 2, mu 1 subunit	BC004996	MGCp5s	907	0.97	reliable 3' end	Hs.152936	3q28
ATTAACAAAG	6	GNAS	GNAS complex locus	BC008855	MGCp5s	4054	0.97	reliable 3' end	Hs.374523	20q13.2-q13.3
ATTATCCAGG	6	RBM3	RNA binding motif protein 3	BC006825	MGCp5s	987	0.97	reliable 3' end	Hs.301404	Xp11.2
ATTGTTTATG	6	HMGN2	high-mobility group nucleosomal binding domain 2	BC014644	FLp5s	5978	0.903	reliable 3' end	Hs.181163	1p36.1
CAAAAAAAAA#	6	ADA	adenosine deaminase	BC007678	MGCp5s	6101	0.97	reliable 3' end	Hs.1217	20q12-q13.11
CAAGAGGCAA	6	MGEA5	meningioma expressed antigen 5 (hyaluronidase)	NM_012215	Refseqsr	1502	0.864	reliable 3' end	Hs.5734	10q24.1-q24.3
CACAGCGCCC	6	ELAVL1	ELAV (embryonic lethal, abnormal vision, Drosophila)-like 1 (Hu antigen R)	BC003376	MGCp5s	278	0.97	reliable 3' end	Hs.12379	19p13.2
CACCGGACAC	6	-	-	-	-	-	-	-	-	-
CACTGTGTGT	6	C7orf2	chromosome 7 open reading frame 2	NM_022458	Refseqp5s	266	0.92	reliable 3' end	Hs.107537	7q36
CAGCCTGTCG	6	CECR5	cat eye syndrome chromosome region, candidate 5	NM_033070	ip_Refseq	330	0.823	internally primed site	Hs.26890	Unknown
CAGCTTGCAA	6	SNRPF	small nuclear ribonucleoprotein polypeptide F	BC002505	MGCp5s	690	0.97	reliable 3' end	Hs.105465	12q23.1
CAGGAACAGA	6	VEZATIN	transmembrane protein vezatin	NM_017599	Refseqp5s	231	0.92	reliable 3' end	Hs.24135	12q23.1
CAGGCTTTGC	6	FLJ20487	hypothetical protein FLJ20487	BC002331	MGCp5s	213	0.97	reliable 3' end	Hs.313247	11q12.3
CAGGGCCTGA	6	U2AF65	U2 small nuclear ribonucleoprotein auxiliary factor (65kD)	BC008740	MGCp5s	139	0.97	reliable 3' end	Hs.7655	19q13.43
CAGGGGCTGG	6	PRKD2	protein kinase D2	NM_016457	pa_Refseq	207	0.896	shorter alternative transcript	Hs.91146	19q13.2
CAGTGGGTGG	6	SLC35B1	solute carrier family 35, member B1	BC011888	MGCp5s	467	0.97	reliable 3' end	Hs.154073	17q21.33
CAGTGTTGGG	6	CMAR	cell matrix adhesion regulator	NM_005200	Refseqp5s	733	0.92	reliable 3' end	Hs.272480	16q24.3
CCAAATGCTG	6	ChGn	chondroitin beta1,4 N-acetylgalactosaminyltransferase	AK002126	FLr	705	0.447	internal tag	Hs.11260	8p21.3
CCAAGGATTG	6	FLJ13868	hypothetical protein FLJ13868	BC009308	MGCp5s	590	0.97	reliable 3' end	Hs.9003	16p11.2
CCACAACCTG	6	RLUCL	ribosomal large subunit pseudouridine synthase C like	BC011783	MGCp5s	367	0.97	reliable 3' end	Hs.101742	16p13.3
CCACCCCCAC	6	CDC42EP1	CDC42 effector protein (Rho GTPase binding) 1	BC009356	MGCp5s	436	0.97	reliable 3' end	Hs.148101	22q13.1
CCACGTCCAT	6	EXTL3	exostoses (multiple)-like 3	NM_001440	Refseqsr	231	0.864	reliable 3' end	Hs.9018	8p21
CCACTCTGGC	6	GCS1	glucosidase I	BC002804	MGCp5s	227	0.97	reliable 3' end	Hs.83919	2p13-p12
CCAGCCAGGT	6	FOE	friend of EBNA2	D87450	pa_FL	124	0.881	shorter alternative transcript	Hs.154978	10q23.31
CCCAAACGTG	6	MRPL16	mitochondrial ribosomal protein L16	BC001040	MGCp5s	325	0.97	reliable 3' end	Hs.5080	Unknown
CCCACCGGTG	6	IGHG3	immunoglobulin heavy constant gamma 3 (G3m marker)	AW813255	Nur	112	0.453	undefined 3' end	Hs.413826	14q32.33
CCCACTTGTA	6	ATP2B4	ATPase, Ca++ transporting, plasma membrane 4	BQ446645	Nup5s	672	0.796	reliable 3' end	Hs.343522	1q25-q32
CCCCCCTGTC	6	DKFZp434N0650	hypothetical protein DKFZp434N0650	BC009497	MGCp5s	73	0.97	reliable 3' end	Hs.381214	21q22.3
CCCCTCTGAG	6	ADAR	adenosine deaminase, RNA-specific	X79448	FLp5s	555	0.903	reliable 3' end	Hs.7957	1q21.1-q21.2
CCGCTTACTC	6	ETS1	v-ets erythroblastosis virus E26 oncogene homolog 1 (avian)	AK001630	FLsr	199	0.84	reliable 3' end	Hs.18063	11q23.3
CCGGAATGTG	6	B4GALT7	xylosylprotein beta 1,4-galactosyltransferase, polypeptide 7 (galactosyltransferase I)	BC007317	MGCp5r	338	0.941	reliable 3' end	Hs.54702	5q35.2-q35.3
CCTACCACAG	6	DKFZP566H073	DKFZP566H073 protein	BC010139	MGCp5s	269	0.97	reliable 3' end	Hs.7158	17p13.3
CCTCCCCGAA	6	GORASP2	golgi reassembly stacking protein 2, 55kDa	BC007770	MGCp5s	217	0.97	reliable 3' end	Hs.6880	2q31.1-q31.2
CCTGCCCACC	6	PNMT	phenylethanolamine N-methyltransferase	NM_002686	Refseqsr	455	0.864	reliable 3' end	Hs.1892	17q21-q22
CCTGCCCCTT	6	SNRPA	small nuclear ribonucleoprotein polypeptide A	BC008290	MGCp5s	342	0.97	reliable 3' end	Hs.173255	19q13.1
CCTGTAAAGC	6	GNA13	guanine nucleotide binding protein (G protein), alpha 13	AK026902	FLp5s	634	0.903	reliable 3' end	Hs.9691	17q24.3
CCTGTGGTAT	6	-	-	-	-	-	-	-	-	-
CCTTCCAAAT	6	MDH2	malate dehydrogenase 2, NAD (mitochondrial)	BC001917	MGCp5s	1496	0.97	reliable 3' end	Hs.343521	7p12.3-q11.2
CCTTGCTTTT	6	CDC42	cell division cycle 42 (GTP binding protein, 25kDa)	BQ305094	Nur	296	0.453	undefined 3' end	Hs.146409	1p36.1
CGCCCCCTGC	6	LOC142678	skeletrophin	BC016490	FLp5r	301	0.829	reliable 3' end	Hs.135805	1p36.32
CGCCTCCGGG	6	VIM	vimentin	BC000163	MGCp5s	122	0.69	internal tag	Hs.297753	10p13
CGCTTTTGTA	6	DKFZP564A2416	DKFZP564A2416 protein	NM_015535	Refseqp5s	827	0.92	reliable 3' end	Hs.5297	2q33.2
CGGATCTGCT	6	RPLP0	ribosomal protein, large, P0	BQ333757	Nur	156	0.453	undefined 3' end	Hs.136470	12q24.2
CGGCACCTTA	6	-	-	-	-	-	-	-	-	-
CGGCGCTCCC	6	ZYG	ZYG homolog	BQ446949	Nur	431	0.453	undefined 3' end	Hs.29285	9q34.13
CGGCTTTTCT	6	SPTBN1	spectrin, beta, non-erythrocytic 1	AK023762	FLsr	954	0.84	reliable 3' end	Hs.107164	2p21
CGGTCTTATG	6	DYRK1A	dual-specificity tyrosine-(Y)-phosphorylation regulated kinase 1A	D86550	FLr	573	0.709	undefined 3' end	Hs.75842	21q22.13
CTAATATTGT	6	RGC32	RGC32 protein	NM_014059	Refseqsr	519	0.864	reliable 3' end	Hs.76640	13q13.3
CTAGATGACA	6	PRDX1	peroxiredoxin 1	BQ377433	Nur	121	0.453	undefined 3' end	Hs.180909	1p34.1
CTAGGTAGTG	6	TGM2	transglutaminase 2 (C polypeptide, protein-glutamine-gamma-glutamyltransferase)	BC003551	MGCp5r	17	0.941	reliable 3' end	Hs.458032	20q12
CTAGTCAGCT	6	CALD1	caldesmon 1	BG057903	Nur	95	0.453	undefined 3' end	Hs.325474	7q33
CTCCACAAAT	6	PDAP1	PDGFA associated protein 1	BC007873	MGCp5s	976	0.97	reliable 3' end	Hs.278426	7q22.1
CTCCCTCTGC	6	VAMP2	vesicle-associated membrane protein 2 (synaptobrevin 2)	BC002737	MGCp5r	744	0.941	reliable 3' end	Hs.25348	17p13.1
CTCGGCGAGC	6	RFWD1	ring finger and WD repeat domain 1	NM_032271	pa_Refseq	219	0.896	shorter alternative transcript	Hs.181077	16p13.3
CTCTGCTCGG	6	PEF	PEF protein with a long N-terminal hydrophobic domain (peflin)	BC012561	MGCp5s	549	0.97	reliable 3' end	Hs.241531	1p34
CTGACTCCCT	6	KIAA1033	KIAA1033 protein	AL137753	FLp5s	193	0.903	reliable 3' end	Hs.12144	12q24.11
CTGCCCAGTG	6	RPL32	ribosomal protein L32	N92866	Nup5s	499	0.796	reliable 3' end	Hs.169793	3p25-p24
CTGCCGAGCT	6	UBE2C	ubiquitin-conjugating enzyme E2C	BC007656	MGCp5s	529	0.97	reliable 3' end	Hs.93002	20q13.12
CTGCGCCGCG	6	P4HB	procollagen-proline, 2-oxoglutarate 4-dioxygenase (proline 4-hydroxylase), beta polypeptide (protein disulfide isomerase; thyroid hormone binding protein p55)	BQ423013	Nur	78	0.453	undefined 3' end	Hs.410578	17q25
CTGGCCGCTC	6	BIRC5	baculoviral IAP repeat-containing 5 (survivin)	BC008718	MGCp5s	253	0.97	reliable 3' end	Hs.1578	17q25
CTGGCTGTGG	6	Hs.99638	Sapiens, clone IMAGE:3607242, mRNA, partial cds	BC014230	FLp5s	128	0.518	internal tag	Hs.99638	Unknown
CTGGGACTGC	6	FLJ22169	hypothetical protein FLJ22169	BC001206	MGCp5s	390	0.97	reliable 3' end	Hs.323363	2q36.1
CTGGGATGTC	6	COQ4	coenzyme Q4 homolog (yeast)	BC011895	MGCp5s	406	0.97	reliable 3' end	Hs.20159	9q34.13
CTGTACTAGG	6	RUSC1	RUN and SH3 domain containing 1	BC001045	MGCp5s	356	0.97	reliable 3' end	Hs.226499	1q21-q22
CTTGAGCAAT	6	FKBP4	FK506 binding protein 4, 59kDa	BC007924	MGCp5s	1704	0.97	reliable 3' end	Hs.848	12p13.33
CTTTTCCTCT	6	DKFZP564K0822	hypothetical protein DKFZp564K0822	NM_030796	Refseqp5s	659	0.92	reliable 3' end	Hs.4750	7p11.2
GAAAAAAAAA#	6	ITGB2	integrin, beta 2 (antigen CD18 (p95), lymphocyte function-associated antigen 1; macrophage antigen 1 (mac-1) beta subunit)	BC005861	MGCp5s	8165	0.97	reliable 3' end	Hs.83968	21q22.3
GAAAAGCCTT	6	GGH	gamma-glutamyl hydrolase (conjugase, folylpolygammaglutamyl hydrolase)	NM_003878	Refseqp5s	724	0.92	reliable 3' end	Hs.78619	8q12.2
GAATCACTGC	6	MRPL33	mitochondrial ribosomal protein L33	BC009475	MGCp5s	877	0.97	reliable 3' end	Hs.14454	2p21
GACCCTGACT	6	SH3GLB2	SH3-domain GRB2-like endophilin B2	BC005843	pa_MGC	438	0.92	shorter alternative transcript	Hs.30002	9q34
GACGGGGCCG	6	SFRS2	splicing factor, arginine/serine-rich 2	BC001303	pa_MGC	214	0.92	shorter alternative transcript	Hs.73965	17q25.3
GACTGCGCCG	6	na	similar to KIAA2031 protein	AI831404	Nur	69	0.453	undefined 3' end	Hs.436495	19p13.3
GACTTGGCGG	6	MGC17337	similar to RIKEN cDNA 5730528L13 gene	BC008993	MGCp5r	132	0.941	reliable 3' end	Hs.78531	9q31.1
GAGAAACCCC#	6	MGC16385	hypothetical protein MGC16385	BC009263	MGCp5r	3014	0.941	reliable 3' end	Hs.114318	16q24.3
GAGAGTGTAC	6	TIMM17A	translocase of inner mitochondrial membrane 17 homolog A (yeast)	BC009784	MGCp5s	707	0.97	reliable 3' end	Hs.20716	1q32.1
GAGCCCCCGT	6	CDC42BPB	CDC42 binding protein kinase beta (DMPK-like)	NM_006035	Refseqp5s	218	0.92	reliable 3' end	Hs.12908	14q32.3
GAGGATGGTG	6	PTOV1	prostate tumor overexpressed gene 1	AF218026	FLp5s	1718	0.903	reliable 3' end	Hs.19555	19q13.33
GAGGCCAGTG	6	RPN1	ribophorin I	NM_002950	pa_FL	718	0.881	shorter alternative transcript	Hs.2280	3q21.3-q25.2
GAGGCTCAAT	6	CBX3	chromobox homolog 3 (HP1 gamma homolog, Drosophila)	BC000954	MGCp5s	1487	0.97	reliable 3' end	Hs.406384	7p15.2
GAGTGGCTAT	6	GDI2	GDP dissociation inhibitor 2	BC005145	MGCp5s	604	0.97	reliable 3' end	Hs.56845	10p15
GATCGCACGT	6	MTSG1	mitochondrial tumor suppressor gene 1	AA102593	Nur	218	0.453	undefined 3' end	Hs.7946	8p22
GATCGCTTGT	6	RIG-I	DEAD/H (Asp-Glu-Ala-Asp/His) box polypeptide	NM_014314	Refseqp5r	59	0.879	reliable 3' end	Hs.145612	9p12
GATGGCAGGG	6	na	hypothetical gene supported by AK055036	AW892996	Nur	259	0.415	internal tag	Hs.448595	10p14
GATTGTGCAA	6	C9orf10	chromosome 9 open reading frame 10	D80005	FLsr	786	0.84	reliable 3' end	Hs.76666	9q22.32
GCAAAGATTG	6	Hs.28631	Sapiens, clone IMAGE:4797293, mRNA	AK025794	FLp5s	599	0.903	reliable 3' end	Hs.28631	Unknown
GCACCCCACC	6	FLJ12529	pre-mRNA cleavage factor I, 59 kDa subunit	AK022591	FLr	303	0.709	undefined 3' end	Hs.169100	11q12.3
GCACCTAGTG	6	TRIM26	tripartite motif-containing 26	NM_003449	Refseqsr	379	0.864	reliable 3' end	Hs.1287	6p21.3
GCACGAGCCA	6	PICALM	phosphatidylinositol binding clathrin assembly protein	BQ293275	Nur	33	0.431	internal tag	Hs.406233	11q14
GCAGAATGCC	6	ARHGEF1	Rho guanine nucleotide exchange factor (GEF) 1	BG121798	Nur	151	0.453	undefined 3' end	Hs.252280	19q13.13
GCAGCCCGCG	6	FLJ10774	hypothetical protein FLJ10774	NM_024662	Refseqsr	312	0.864	reliable 3' end	Hs.71472	11p13
GCAGCTGTCA	6	GBL	G protein beta subunit-like	BC001313	MGCp5s	150	0.615	internal tag	Hs.29203	16p13.3
GCAGGATCGG	6	MAPK7	mitogen-activated protein kinase 7	BC009963	MGCp5r	221	0.941	reliable 3' end	Hs.3080	17p11.2
GCAGGGTACA	6	KIAA1949	KIAA1949 protein	BC006176	FLp5s	182	0.903	reliable 3' end	Hs.101150	6p21.3
GCATCCCTCC	6	CTSB	cathepsin B	BQ354747	Nur	265	0.453	undefined 3' end	Hs.297939	8p22
GCCAACAACG	6	NNMT	nicotinamide N-methyltransferase	BC000234	MGCp5s	903	0.97	reliable 3' end	Hs.364345	11q23.1
GCCAAGGGCC	6	MGC15416	hypothetical protein MGC15416	BC007346	MGCp5s	507	0.97	reliable 3' end	Hs.417710	16p13.3
GCCACAACTC	6	-	-	-	-	-	-	-	-	-
GCCAGGTTGC	6	MLAT4	myxoid liposarcoma associated protein 4	BC005029	MGCp5s	244	0.97	reliable 3' end	Hs.42824	3q29
GCCCACAGTA	6	SFRS4	splicing factor, arginine/serine-rich 4	BC002781	MGCp5r	299	0.941	reliable 3' end	Hs.76122	1p35.2
GCCCAGCGGC	6	STAP2	signal-transducing adaptor protein-2	BC000795	MGCp5s	485	0.97	reliable 3' end	Hs.194385	19p13.3
GCCCCTGCCT	6	RNPEP	arginyl aminopeptidase (aminopeptidase B)	BC012166	MGCp5s	760	0.97	reliable 3' end	Hs.283667	1q32
GCCCGCAGGG	6	DVL1	dishevelled, dsh homolog 1 (Drosophila)	AF006011	FLp5r	623	0.829	reliable 3' end	Hs.74375	1p36
GCCCTCACAG	6	FXR2	fragile X mental retardation, autosomal homolog 2	NM_004860	Refseqp5s	240	0.92	reliable 3' end	Hs.52788	17p13.1
GCCCTTCCCC	6	LOC203054	hypothetical protein LOC203054	BM044336	Nur	172	0.431	internal tag	Hs.283374	8q24.3
GCCCTTCCTG	6	WBSCR16	Williams-Beuren syndrome chromosome region 16	BC007823	MGCp5s	202	0.97	reliable 3' end	Hs.5291	7q11.23
GCCGCCCGTC	6	TNFSF12	tumor necrosis factor (ligand) superfamily, member 12	AF055872	FLp5s	61	0.903	reliable 3' end	Hs.26401	17p13
GCCGGCCCGG	6	RPS15	ribosomal protein S15	NM_001018	pa_Refseq	569	0.896	shorter alternative transcript	Hs.406683	19p13.3
GCCTCTTGAA	6	CDC10	CDC10 cell division cycle 10 homolog (S. cerevisiae)	NM_001788	Refseqsr	1699	0.864	reliable 3' end	Hs.184326	7p14.3-p14.1
GCCTGTTTGG	6	MGC2562	hypothetical protein MGC2562	BC007412	pa_MGC	341	0.92	shorter alternative transcript	Hs.265317	14q32.33
GCCTTAACAA	6	PBEF	pre-B-cell colony-enhancing factor	NM_005746	FLr	878	0.709	undefined 3' end	Hs.239138	7q22.2
GCGACGGCAG	6	SERF2	small EDRK-rich factor 2	BQ300549	Nur	84	0.453	undefined 3' end	Hs.380718	15q15.1
GCGAGTCTCC	6	FEM1A	fem-1 homolog a (C.elegans)	BC004988	MGCp5s	518	0.97	reliable 3' end	Hs.351747	19p13.3
GCGATTCCGG	6	NLI-IF	nuclear LIM interactor-interacting factor	BC012977	MGCp5r	721	0.941	reliable 3' end	Hs.283724	2q35
GCGGCCATCC	6	C20orf149	chromosome 20 open reading frame 149	BC002531	MGCp5s	268	0.615	internal tag	Hs.79625	20q13.33
GCTAGTGATG	6	C15orf15	chromosome 15 open reading frame 15	BC012913	MGCp5s	600	0.97	reliable 3' end	Hs.284162	15q21
GCTCACGTCG	6	ARL6IP4	ADP-ribosylation-like factor 6 interacting protein 4	NM_018694	Refseqsr	184	0.864	reliable 3' end	Hs.103561	12q24.31
GCTCTGAGCA	6	STK16	serine/threonine kinase 16	BC002618	MGCp5s	297	0.97	reliable 3' end	Hs.153003	2q34-q37
GCTGAAACTT	6	TNFRSF21	tumor necrosis factor receptor superfamily, member 21	BC005192	MGCp5s	186	0.97	reliable 3' end	Hs.159651	6p21.1-12.2
GCTGCAGCGG	6	PRDX5	peroxiredoxin 5	BQ292066	Nur	58	0.453	undefined 3' end	Hs.31731	11q13
GCTGCCCGGC	6	TADA3L	transcriptional adaptor 3 (NGG1 homolog, yeast)-like	NM_006354	Refseqp5s	342	0.92	reliable 3' end	Hs.158196	3p25.3
GCTGGAGCTA	6	DLD	dihydrolipoamide dehydrogenase (E3 component of pyruvate dehydrogenase complex, 2-oxo-glutarate complex, branched chain keto acid dehydrogenase complex)	NM_000108	Refseqsr	630	0.864	reliable 3' end	Hs.74635	7q31-q32
GCTGGCGTGA	6	EP400	E1A binding protein p400	BG120557	Nur	162	0.431	internal tag	Hs.306094	12q24.33
GCTGGGGTGG	6	FADD	Fas (TNFRSF6)-associated via death domain	BC000334	MGCp5s	288	0.97	reliable 3' end	Hs.86131	11q13.3
GCTGTTTTGT	6	AMOTL2	angiomotin like 2	AB023206	FLsr	430	0.84	reliable 3' end	Hs.92186	3q21-q22
GCTTTCTCAA	6	P4HB	procollagen-proline, 2-oxoglutarate 4-dioxygenase (proline 4-hydroxylase), beta polypeptide (protein disulfide isomerase; thyroid hormone binding protein p55)	AA160597	Nur	544	0.453	undefined 3' end	Hs.410578	17q25
GGAACGGATG	6	NMP200	nuclear matrix protein NMP200 related to splicing factor PRP19	BC008719	MGCp5s	784	0.97	reliable 3' end	Hs.173980	11q12.2
GGAACTTTTA	6	SULF2	similar to glucosamine-6-sulfatases	BQ448044	Nup5s	1022	0.796	reliable 3' end	Hs.43857	20q12-13.2
GGACCAGGCT	6	-	-	-	-	-	-	-	-	-
GGCAGGCTGT	6	PPIE	peptidylprolyl isomerase E (cyclophilin E)	BC008451	MGCp5s	285	0.97	reliable 3' end	Hs.379815	1p32
GGCCAGCCTA	6	-	-	-	-	-	-	-	-	-
GGCCGCCGCC	6	RPL10	ribosomal protein L10	BI715415	Nur	99	0.453	undefined 3' end	Hs.458148	Xq28
GGCGCCAGCG	6	FUS1	lung cancer candidate	AF055479	pa_FL	134	0.881	shorter alternative transcript	Hs.8186	3p21.3
GGCGGGGCCA	6	KIAA0303	KIAA0303 protein	BC003646	MGCp5r	72	0.941	reliable 3' end	Hs.54985	5q13.1
GGCTTAGGAT	6	FLJ20401	hypothetical protein FLJ20401	NM_017805	Refseqp5s	164	0.92	reliable 3' end	Hs.233955	19q13.33
GGGAGCCGAG	6	KIAA0169	KIAA0169 protein	BQ437646	Nur	353	0.453	undefined 3' end	Hs.374382	9q34.13
GGGCCCAGGG	6	RTN2	reticulon 2	NM_005619	Refseqp5s	638	0.92	reliable 3' end	Hs.3803	19q13.32
GGGCCTGACA	6	MEP50	MEP50 protein	BC011778	MGCp5s	322	0.97	reliable 3' end	Hs.11039	1p13.2
GGGCTGCTCT	6	KIAA0676	KIAA0676 protein	BC008919	MGCp5s	410	0.97	reliable 3' end	Hs.155829	5q35.3
GGGCTGCTTG	6	PSME1	proteasome (prosome, macropain) activator subunit 1 (PA28 alpha)	BQ379865	Nur	81	0.453	undefined 3' end	Hs.75348	14q11.2
GGGCTGGACG	6	TNFRSF25	tumor necrosis factor receptor superfamily, member 25	NM_003790	Refseqp5s	199	0.92	reliable 3' end	Hs.180338	1p36.2
GGGGAGCCCC	6	KLP1	K562 cell-derived leucine-zipper-like protein 1	AB038651	FLp5s	96	0.903	reliable 3' end	Hs.31854	19q13.43
GGGGGCGCCT	6	SLC25A6	solute carrier family 25 (mitochondrial carrier; adenine nucleotide translocator), member 6	BC008935	MGCp5r	474	0.941	reliable 3' end	Hs.407372	Xp22.32andYp
GGGTAGCTGG	6	-	-	-	-	-	-	-	-	-
GGGTGTGTAT	6	AAMP	angio-associated, migratory cell protein	NM_001087	Refseqsr	603	0.864	reliable 3' end	Hs.83347	2q35
GGTCACACTA	6	UQCRFS1	ubiquinol-cytochrome c reductase, Rieske iron-sulfur polypeptide 1	BC010035	MGCp5s	709	0.97	reliable 3' end	Hs.3712	19q12-q13.1
GGTGACAGAG	6	PP591	FAD-synthetase	BF126379	Nur	1450	0.453	undefined 3' end	Hs.118666	1q22
GGTGGCTTTG	6	NDUFB3	NADH dehydrogenase (ubiquinone) 1 beta subcomplex, 3, 12kDa	NM_002491	Refseqp5s	618	0.92	reliable 3' end	Hs.109760	2q31.3
GTACTGTATG	6	KPNB1	karyopherin (importin) beta 1	L38951	FLsr	703	0.84	reliable 3' end	Hs.180446	17q21.32
GTAGGTGAGG	6	TERF2IP	telomeric repeat binding factor 2, interacting protein	BC005841	MGCp5s	455	0.97	reliable 3' end	Hs.274428	16q23.1
GTCAGGCACG	6	-	-	-	-	-	-	-	-	-
GTCTTTCTGG	6	UACA	uveal autoantigen with coiled-coil domains and ankyrin repeats	AB046781	FLsr	295	0.84	reliable 3' end	Hs.49753	15q22-q24
GTCTTTCTTG	6	RAB13	RAB13, member RAS oncogene family	BC000799	MGCp5s	1360	0.97	reliable 3' end	Hs.151536	1q21.2
GTGAATGTAT	6	EPB41L3	erythrocyte membrane protein band 4.1-like 3	AB023204	FLsr	452	0.84	reliable 3' end	Hs.103839	18p11.32
GTGAGACCCC	6	PTD012	PTD012 protein	BC012298	MGCp5s	1219	0.97	reliable 3' end	Hs.8360	11q21
GTGCCAGCCC	6	FKBP11	FK506 binding protein 11, 19 kDa	NM_016594	Refseqp5s	466	0.92	reliable 3' end	Hs.24048	12q13.12
GTGCCTAGGA	6	FLJ22195	hypothetical protein FLJ22195	BC010143	MGCp5s	699	0.97	reliable 3' end	Hs.25999	6p21.31
GTGCGCCGCT	6	APG4B	autophagin-1	BC000719	MGCp5r	252	0.941	reliable 3' end	Hs.352535	2q37.3
GTGCGGTACC	6	MCRS1	microspherule protein 1	BC011794	MGCp5s	177	0.97	reliable 3' end	Hs.25313	12q13.12
GTGCTACTTC	6	COL4A1	collagen, type IV, alpha 1	NM_001845	pa_Refseq	167	0.896	shorter alternative transcript	Hs.119129	13q34
GTGGACCCTG	6	NOSIP	nitric oxide synthase interacting protein	BC011249	MGCp5s	577	0.97	reliable 3' end	Hs.7236	19q13.33
GTGGCCCCGG	6	ALG12	dolichyl-p-mannose:Man7GlcNAc2-PP-dolichyl mannosyltransferase	BC001729	MGCp5s	194	0.97	reliable 3' end	Hs.77575	22q13.33
GTGGCGCGCA	6	Hs.390619	Homo sapiens transcribed sequence with weak similarity to protein ref:NP_060312.1 (H.sapiens) hypothetical protein FLJ20489 [Homo sapiens]	H05802	Nup5s	340	0.796	reliable 3' end	Hs.390619	Unknown
GTGGCGCGTG	6	Hs.306744	Sapiens cDNA: FLJ21358 fis, clone COL02842.	AK025011	FLp5r	787	0.829	reliable 3' end	Hs.306744	Unknown
GTGGCGGGAG	6	GTF2F1	general transcription factor IIF, polypeptide 1, 74kDa	NM_002096	Refseqsr	312	0.864	reliable 3' end	Hs.68257	19p13.3
GTGGGAACAG	6	MGC3103	hypothetical protein MGC3103	BC000207	MGCp5s	92	0.69	internal tag	Hs.115960	11q13.1
GTGGGAGACC	6	EEF1A1	eukaryotic translation elongation factor 1 alpha 1	BM541479	Nur	488	0.453	undefined 3' end	Hs.422118	6q14.1
GTGGTGGGCA	6	CHRND	cholinergic receptor, nicotinic, delta polypeptide	X55019	FLr	1469	0.709	undefined 3' end	Hs.99975	2q33-q34
GTGTAGTTGA	6	AK2	adenylate kinase 2	BM145933	Nup5s	398	0.796	reliable 3' end	Hs.294008	1p34
GTGTCGGCTG	6	-	-	-	-	-	-	-	-	-
GTGTCGGGGG	6	FLJ22386	leucine zipper domain protein	BC012901	MGCp5s	467	0.97	reliable 3' end	Hs.22795	16p13.3
GTTACAAACT	6	TOP2B	topoisomerase (DNA) II beta 180kDa	NM_001068	Refseqsr	965	0.864	reliable 3' end	Hs.75248	3p24
GTTGGTCTGT	6	Hs.423197	Sapiens cDNA FLJ14105 fis, clone MAMMA1001202.	AK024167	FLsr	886	0.84	reliable 3' end	Hs.423197	Unknown
TAACAGCCAG	6	NFKBIA	nuclear factor of kappa light polypeptide gene enhancer in B-cells inhibitor, alpha	BC004983	MGCp5s	2423	0.97	reliable 3' end	Hs.81328	14q13
TAACCCAGCA	6	SUCLG1	succinate-CoA ligase, GDP-forming, alpha subunit	BC000504	MGCp5s	797	0.97	reliable 3' end	Hs.7043	2p11.2
TAACTGGAGG	6	LENG8	leukocyte receptor cluster (LRC) member 8	AF211975	FLp5s	734	0.903	reliable 3' end	Hs.222513	19q13.42
TACCCCTTGA	6	hIAN6	human immune associated nucleotide 6	AK057969	FLsr	125	0.84	reliable 3' end	Hs.95834	7q36.1
TACTGGCCGC	6	Hs.35962	Sapiens, clone IMAGE:4448513, mRNA	BQ429348	Nur	122	0.453	undefined 3' end	Hs.35962	Unknown
TACTGTATGT	6	SACM1L	SAC1 suppressor of actin mutations 1-like (yeast)	NM_014016	Refseqsr	660	0.864	reliable 3' end	Hs.5867	3p21.3
TAGCTGCCTT	6	DVL2	dishevelled, dsh homolog 2 (Drosophila)	BC014844	FLp5s	473	0.903	reliable 3' end	Hs.118640	17p13.2
TAGGCAACAC	6	Hs.386797	Homo sapiens transcribed sequence	AI266552	Nur	260	0.453	undefined 3' end	Hs.386797	Unknown
TAGTTGTAGG	6	CL25022	hypothetical protein CL25022	BC010894	MGCp5s	459	0.97	reliable 3' end	Hs.5324	2q23.3
TATATTTTCT	6	PTBP2	polypyrimidine tract binding protein 2	NM_021190	Refseqp5s	690	0.92	reliable 3' end	Hs.34956	1p22.11-p21.3
TATTGAACAC	6	CYR61	cysteine-rich, angiogenic inducer, 61	W48710	Nup5s	113	0.796	reliable 3' end	Hs.8867	1p31-p22
TATTGACAAC	6	TJP2	tight junction protein 2 (zona occludens 2)	NM_004817	Refseqsr	645	0.864	reliable 3' end	Hs.75608	9q13-q21
TCAACGGTGT	6	RANBP9	RAN binding protein 9	AF306510	FLp5s	536	0.903	reliable 3' end	Hs.279886	6p23
TCAGATCCGT	6	RAGA	Ras-related GTP-binding protein	BC009990	MGCp5s	270	0.97	reliable 3' end	Hs.432330	9p21.3
TCAGGAGACG	6	CSTF3	cleavage stimulation factor, 3' pre-RNA, subunit 3, 77kDa	BC009792	MGCp5s	124	0.97	reliable 3' end	Hs.180034	11p13
TCAGGCTGTT	6	ACTR1B	ARP1 actin-related protein 1 homolog B, centractin beta (yeast)	BC010090	MGCp5r	305	0.941	reliable 3' end	Hs.2477	2q11.1-q11.2
TCCAATACTG	6	DCTN2	dynactin 2 (p50)	BC009468	MGCp5s	768	0.97	reliable 3' end	Hs.84153	12q13.2-q13.3
TCCAGCCCCT	6	FLJ22056	hypothetical protein FLJ22056	BC008756	MGCp5s	389	0.97	reliable 3' end	Hs.24956	14q32.33
TCCAGTCCGG	6	P4HB	procollagen-proline, 2-oxoglutarate 4-dioxygenase (proline 4-hydroxylase), beta polypeptide (protein disulfide isomerase; thyroid hormone binding protein p55)	T62523	Nur	74	0.453	undefined 3' end	Hs.410578	17q25
TCCCCTACAT	6	-	-	-	-	-	-	-	-	-
TCCTTGACCA	6	na	similar to ribosomal protein S2; 40S ribosomal protein S2	BQ355565	Nur	443	0.453	undefined 3' end	Hs.356360	Xp11.4
TCGGTGCAGG	6	WDR8	WD repeat domain 8	NM_017818	Refseqp5s	132	0.92	reliable 3' end	Hs.31714	1p36.3
TCTGCAAGCA	6	MGC4737	KIAA1882 protein	BC006206	MGCp5s	319	0.97	reliable 3' end	Hs.157240	8q24.3
TCTGCAGGTC	6	C2orf6	chromosome 2 open reading frame 6	BC003398	MGCp5s	50	0.97	reliable 3' end	Hs.196437	2p13.1
TCTGGCAGTA	6	KPNB3	karyopherin (importin) beta 3	Y08890	pa_FL	585	0.881	shorter alternative transcript	Hs.113503	13q32.2
TGCAATATGC	6	FBN1	fibrillin 1 (Marfan syndrome)	X63556	FLp5s	320	0.903	reliable 3' end	Hs.750	15q21.1
TGCACCTTGG	6	CDK2	cyclin-dependent kinase 2	BC003065	MGCp5s	293	0.97	reliable 3' end	Hs.19192	12q13
TGCAGCCACT	6	FTL	ferritin, light polypeptide	BF103250	Nur	7	0.453	undefined 3' end	Hs.395714	19q13.3-q13.4
TGCATATCAT	6	XPO1	exportin 1 (CRM1 homolog, yeast)	NM_003400	Refseqp5s	501	0.92	reliable 3' end	Hs.79090	2p16
TGCCACCAAC	6	BACE2	beta-site APP-cleaving enzyme 2	NM_138992	ip_Refseq	31	0.823	internally primed site	Hs.271411	21q22.3
TGCCCAGGAT	6	DUSP14	dual specificity phosphatase 14	BC004448	MGCp5s	675	0.97	reliable 3' end	Hs.91448	17q12
TGCTTGACAA	6	POLR1D	polymerase (RNA) I polypeptide D, 16kDa	BC000889	MGCp5s	330	0.97	reliable 3' end	Hs.106127	13q12.2
TGGAGGCCAG	6	SMARCD2	SWI/SNF related, matrix associated, actin dependent regulator of chromatin, subfamily d, member 2	BQ448445	Nup5s	652	0.796	reliable 3' end	Hs.250581	17q23-q24
TGGATCCTAG	6	NDUFS3	NADH dehydrogenase (ubiquinone) Fe-S protein 3, 30kDa (NADH-coenzyme Q reductase)	BC000617	MGCp5s	1555	0.97	reliable 3' end	Hs.429506	11p11.11
TGGCACTTCA	6	RAB32	RAB32, member RAS oncogene family	NM_006834	Refseqp5s	199	0.92	reliable 3' end	Hs.32217	6q24.2
TGGGGCAGTG	6	MEF2B	MADS box transcription enhancer factor 2, polypeptide B (myocyte enhancer factor 2B)	BC010178	MGCp5s	109	0.97	reliable 3' end	Hs.78881	19p12
TGGGGCTCTT	6	Hs.222055	Homo sapiens transcribed sequences	AL048459	Nur	56	0.431	internal tag	Hs.222055	Unknown
TGGTGCAGCA	6	MRPS7	mitochondrial ribosomal protein S7	BC000241	MGCp5r	662	0.941	reliable 3' end	Hs.71787	17q23-q25
TGGTTTGCGT	6	FLJ11856	putative G-protein coupled receptor GPCR41	BC002917	MGCp5s	1012	0.97	reliable 3' end	Hs.6459	8q24.3
TGGTTTTTGA	6	HIMAP4	immunity associated protein 4	NM_018326	Refseqsr	55	0.864	reliable 3' end	Hs.30822	7q36.1
TGTAAAGACT	6	BMX	BMX non-receptor tyrosine kinase	AF045459	FLp5s	14	0.903	reliable 3' end	Hs.27372	Xp22.2
TGTCACAGCA	6	VWF	von Willebrand factor	AI160564	Nur	10	0.453	undefined 3' end	Hs.110802	12p13.3
TGTGAGGAGT	6	-	-	-	-	-	-	-	-	-
TGTGCCACTA	6	CGI-07	CGI-07 protein	NM_015938	Refseqp5s	424	0.92	reliable 3' end	Hs.181022	3q26.1
TTACTTCCCC	6	FADS2	fatty acid desaturase 2	NM_004265	Refseqsr	1897	0.864	reliable 3' end	Hs.184641	11q12-q13.1
TTCACAAAGG	6	PSMA5	proteasome (prosome, macropain) subunit, alpha type, 5	NM_002790	Refseqp5s	621	0.92	reliable 3' end	Hs.76913	1p13
TTCACCACAG	6	FLJ20514	hypothetical protein FLJ20514	BC003607	MGCp5r	17	0.604	internal tag	Hs.44423	Xp22.31
TTCGTGGACG	6	CXX1	CAAX box 1	BC002410	MGCp5s	125	0.69	internal tag	Hs.250708	Xq26
TTCTATTTCA	6	MSN	moesin	NM_002444	Refseqp5s	1191	0.92	reliable 3' end	Hs.170328	Xq11.2-q12
TTCTGCACTG	6	MGC14141	hypothetical protein MGC14141	BC007834	MGCp5s	521	0.97	reliable 3' end	Hs.356744	9q34.3
TTGAAGTGCG	6	MCAM	melanoma cell adhesion molecule	NM_006500	FLr	89	0.464	internal tag	Hs.211579	11q23.3
TTGCAATGCA	6	na	similar to RIKEN cDNA 1810015A11	AI811900	Nup5s	374	0.796	reliable 3' end	Hs.388866	22q11.22
TTGCCAACAC	6	SYPL	synaptophysin-like protein	BC020938	pa_MGC	254	0.92	shorter alternative transcript	Hs.80919	7q22.2
TTGGCAACAT	6	UMP-CMPK	UMP-CMP kinase	NM_016308	Refseqp5s	494	0.92	reliable 3' end	Hs.11463	Unknown
TTGGCCAGGG	6	FBG3	F-box gene 3	AY040878	FLsr	447	0.84	reliable 3' end	Hs.321687	1p36.21
TTGGCCCAGA	6	IL4R	interleukin 4 receptor	NM_000418	Refseqsr	257	0.864	reliable 3' end	Hs.75545	16p11.2-12.1
TTGGCCCTCT	6	-	-	-	-	-	-	-	-	-
TTGGCTAGGC	6	MGC2474	hypothetical protein MGC2474	BC001361	MGCp5r	562	0.941	reliable 3' end	Hs.324709	16p11.2
TTGGTGCTGG	6	CCND1	cyclin D1 (PRAD1: parathyroid adenomatosis 1)	AI350704	Nur	153	0.453	undefined 3' end	Hs.82932	11q13
TTGGTTTTTG	6	CXCL6	chemokine (C-X-C motif) ligand 6 (granulocyte chemotactic protein 2)	NM_002993	Refseqp5s	330	0.92	reliable 3' end	Hs.164021	4q21
TTGTAAAAGG	6	VCP	valosin-containing protein	NM_007126	Refseqp5s	1373	0.92	reliable 3' end	Hs.106357	9p13-p12
TTTCCTTCCT	6	CLTA	clathrin, light polypeptide (Lca)	BC009201	MGCp5s	885	0.97	reliable 3' end	Hs.104143	9p13
TTTTCTGCTG	6	AHSA1	AHA1, activator of heat shock 90kDa protein ATPase homolog 1 (yeast)	BC000321	MGCp5s	1276	0.97	reliable 3' end	Hs.204041	14q23.3-31
TTTTGAAGCA	6	HBXIP	hepatitis B virus x interacting protein	NM_006402	Refseqp5s	1988	0.92	reliable 3' end	Hs.433355	1p13.2
AAACCAGTCG	5	MDS025	hypothetical protein MDS025	NM_021825	Refseqp5r	174	0.879	reliable 3' end	Hs.154938	11q14.1
AAACTATGCA	5	SNCA	synuclein, alpha (non A4 component of amyloid precursor)	NM_007308	pa_Refseq	215	0.896	shorter alternative transcript	Hs.76930	4q21
AAATACTTCA	5	-	-	-	-	-	-	-	-	-
AACGACCTGG	5	TUBB4	tubulin, beta, 4	BC000748	MGCp5s	892	0.97	reliable 3' end	Hs.159154	16q24.3
AACGCTGCCT	5	APRT	adenine phosphoribosyltransferase	NM_000485	FLr	654	0.709	undefined 3' end	Hs.28914	16q24
AAGAAGACTT	5	GABARAP	GABA(A) receptor-associated protein	NM_007278	Refseqp5s	1476	0.92	reliable 3' end	Hs.7719	17p13.2
AAGGAATCGG	5	PSMB4	proteasome (prosome, macropain) subunit, beta type, 4	NM_002796	Refseqp5r	910	0.879	reliable 3' end	Hs.89545	1q21
AATACCTCGT	5	SCOTIN	scotin	BC001463	MGCp5s	718	0.97	reliable 3' end	Hs.24220	3p21.31
ACAAACTGGC	5	CDR2	cerebellar degeneration-related protein 2, 62kDa	BC017503	FLp5s	95	0.903	reliable 3' end	Hs.75124	16p12.3
ACACCTCTAA	5	CN2	cytosolic nonspecific dipeptidase (EC 3.4.13.18)	BC003176	MGCp5s	781	0.97	reliable 3' end	Hs.273230	18q22.3
ACACTACGGG	5	SPUF	secreted protein of unknown function	BC008823	pa_MGC	820	0.92	shorter alternative transcript	Hs.109494	1q32.3
ACACTGCCCA	5	HADH2	hydroxyacyl-Coenzyme A dehydrogenase, type II	BC000372	MGCp5s	294	0.97	reliable 3' end	Hs.171280	Xp11.2
ACAGATGTTG	5	PSMC6	proteasome (prosome, macropain) 26S subunit, ATPase, 6	BC005390	MGCp5s	582	0.97	reliable 3' end	Hs.79357	14q22.1
ACAGGGGCCG	5	U1SNRNPBP	U1-snRNP binding protein homolog	NM_022717	Refseqp5s	174	0.92	reliable 3' end	Hs.93502	12q24.31
ACATCCTCAC	5	PSMD13	proteasome (prosome, macropain) 26S subunit, non-ATPase, 13	BC001747	MGCp5s	393	0.97	reliable 3' end	Hs.279554	11p15.5
ACCAAATTAA	5	TNFRSF10B	tumor necrosis factor receptor superfamily, member 10b	NM_003842	Refseqsr	487	0.864	reliable 3' end	Hs.51233	8p22-p21
ACCAACTGCG	5	-	-	-	-	-	-	-	-	-
ACCACACCCT	5	FOSL1	FOS-like antigen 1	BC016648	FLp5s	172	0.903	reliable 3' end	Hs.283565	11q13
ACCACCCATT	5	FZD6	frizzled homolog 6 (Drosophila)	AB012911	FLr	93	0.709	undefined 3' end	Hs.114218	8q22.3-q23.1
ACCCCACCCA	5	AGPAT1	1-acylglycerol-3-phosphate O-acyltransferase 1 (lysophosphatidic acid acyltransferase, alpha)	BC006818	MGCp5s	571	0.97	reliable 3' end	Hs.240534	6p21.3
ACCCGCGAGG	5	LOC91978	hypothetical gene supported by BC009520	BC009520	FLp5s	326	0.903	reliable 3' end	Hs.170294	19p13.3
ACCGGGGTGA	5	GNA12	guanine nucleotide binding protein (G protein) alpha 12	BC009457	MGCp5s	257	0.97	reliable 3' end	Hs.182874	7p22-p21
ACCTCTGGCT	5	BA108L7.2	similar to rat tricarboxylate carrier-like protein	NM_030971	Refseqp5s	264	0.92	reliable 3' end	Hs.283844	10q24.32
ACCTTGTGCC	5	SORD	sorbitol dehydrogenase	L29008	FLsr	1025	0.84	reliable 3' end	Hs.878	15q15.3
ACGTCACCAT	5	FACL3	fatty-acid-Coenzyme A ligase, long-chain 3	NM_004457	pa_Refseq	158	0.624	internal tag	Hs.268012	2q34-q35
ACGTGAGTGC	5	CGI-105	CGI-105 protein	BC009403	MGCp5s	178	0.97	reliable 3' end	Hs.380401	2p24.3-p11.2
ACTCAGAAGA	5	NDUFB2	NADH dehydrogenase (ubiquinone) 1 beta subcomplex, 2, 8kDa	BC001168	MGCp5s	1757	0.97	reliable 3' end	Hs.198272	7q34
ACTGGGAGGC	5	LAP3	leucine aminopeptidase 3	BC006199	MGCp5s	64	0.69	internal tag	Hs.182579	4p15.33
AGAAATACCA	5	Hs.278739	Sapiens cDNA FLJ39282 fis, clone OCBBF2011177.	BG913047	Nur	1166	0.453	undefined 3' end	Hs.278739	Unknown
AGAACCTTCA	5	-	-	-	-	-	-	-	-	-
AGACCTCCTT	5	KLHDC3	kelch domain containing 3	BC009460	MGCp5s	378	0.97	reliable 3' end	Hs.406503	6p21.1
AGATTCAAAC	5	SH3BGRL	SH3 domain binding glutamic acid-rich protein like	AK024892	FLp5s	1488	0.903	reliable 3' end	Hs.14368	Xq13.3
AGCAGCTTCT	5	SLB	selective LIM binding factor, rat homolog	AA398960	Nur	323	0.453	undefined 3' end	Hs.127401	2p23.3
AGCCGGATGC	5	KIAA0720	KIAA0720 protein	BQ448115	Nur	66	0.453	undefined 3' end	Hs.284232	1p36.23
AGCCTGGGCC	5	FLJ10737	hypothetical protein FLJ10737	NM_018198	Refseqsr	234	0.864	reliable 3' end	Hs.261134	1p36.23
AGCGTCCGGT	5	DEAF1	deformed epidermal autoregulatory factor 1 (Drosophila)	NM_021008	Refseqsr	577	0.864	reliable 3' end	Hs.6574	11p15.5
AGGACACCGC	5	CSK	c-src tyrosine kinase	AW615783	Nup5s	415	0.796	reliable 3' end	Hs.77793	15q23-q25
AGGATGGGTG	5	Hs.24064	Sapiens mRNA; cDNA DKFZp586N1323 (from clone DKFZp586N1323)	AL080218	FLp5s	115	0.903	reliable 3' end	Hs.24064	Unknown
AGGCAGGAGG	5	UST	uronyl-2-sulfotransferase	NM_005715	pa_Refseq	165	0.624	internal tag	Hs.134015	6q24.3
AGGCCTGGCT	5	RBM9	RNA binding motif protein 9	NM_014309	ip_Refseq	391	0.823	internally primed site	Hs.351478	22q13.1
AGGGAGGCAG	5	SCGB1A1	secretoglobin, family 1A, member 1 (uteroglobin)	BC004481	MGCp5s	136	0.615	internal tag	Hs.2240	11q12.3-q13.1
AGTACAGCTG	5	-	-	-	-	-	-	-	-	-
AGTCTGATGT	5	na	similar to agCP6688	BQ434934	Nur	2084	0.453	undefined 3' end	Hs.446487	7q22.1
AGTGGCCCAG	5	ACATE2	likely ortholog of mouse acyl-Coenzyme A thioesterase 2, mitochondrial	NM_012332	pa_Refseq	143	0.896	shorter alternative transcript	Hs.302605	Xp22.13
ATAAAGTAAC	5	UNRIP	unr-interacting protein	BC000162	MGCp5s	1028	0.97	reliable 3' end	Hs.3727	12p13.1
ATAGACATAA	5	C1QBP	complement component 1, q subcomponent binding protein	BC000435	MGCp5r	1498	0.941	reliable 3' end	Hs.78614	17p13.3
ATAGCTGGGG	5	MAP2K1	mitogen-activated protein kinase kinase 1	NM_002755	Refseqp5s	375	0.92	reliable 3' end	Hs.3446	15q22.1-q22.33
ATAGTACAGC	5	MAP2K1IP1	mitogen-activated protein kinase kinase 1 interacting protein 1	NM_021970	Refseqp5s	370	0.92	reliable 3' end	Hs.6361	4q23
ATCACTTGGG	5	C3orf6	chromosome 3 open reading frame 6	BQ433233	Nur	147	0.453	undefined 3' end	Hs.55098	3q29
ATCCGCCTGC	5	HSPC196	hypothetical protein HSPC196	AK027724	FLsr	459	0.504	internal tag	Hs.406530	11q12.3
ATCTCCAGGT	5	SEC14L1	SEC14-like 1 (S. cerevisiae)	NM_003003	pa_Refseq	80	0.896	shorter alternative transcript	Hs.75232	17q25.1-17q25.2
ATCTTGAACA	5	SMURF2	E3 ubiquitin ligase SMURF2	AY014180	FLsr	242	0.84	reliable 3' end	Hs.194477	17q22-q23
ATCTTTCTGG	5	YWHAZ	tyrosine 3-monooxygenase/tryptophan 5-monooxygenase activation protein, zeta polypeptide	M86400	FLr	1334	0.709	undefined 3' end	Hs.75103	8q23.1
ATGAAACCCC	5	Hs.344101	Sapiens, clone MGC:9923 IMAGE:3872276, mRNA, complete cds	BC011404	MGCp5s	2047	0.97	reliable 3' end	Hs.344101	Unknown
ATGACTCAAG	5	NR2F6	nuclear receptor subfamily 2, group F, member 6	BC002669	MGCp5s	1452	0.97	reliable 3' end	Hs.239752	19p13.1
ATGATGATGA	5	SLC25A5	solute carrier family 25 (mitochondrial carrier; adenine nucleotide translocator), member 5	NM_001152	Refseqsr	1296	0.864	reliable 3' end	Hs.79172	Xq24-q26
ATGCAGCCAT	5	ODC1	ornithine decarboxylase 1	NM_002539	Refseqsr	911	0.864	reliable 3' end	Hs.75212	2p25
ATGCTTGCTT	5	ADFP	adipose differentiation-related protein	BC005127	MGCp5s	358	0.97	reliable 3' end	Hs.3416	9p21.3
ATGGCCAACT	5	KIAA1049	KIAA1049 protein	BC011884	MGCp5r	706	0.941	reliable 3' end	Hs.227835	16q24.3
ATGGCCCATA	5	CES2	carboxylesterase 2 (intestine, liver)	Y09616	FLr	227	0.709	undefined 3' end	Hs.282975	16q22.1
ATGGCGACTG	5	TPT1	tumor protein, translationally-controlled 1	BQ334739	Nur	363	0.453	undefined 3' end	Hs.401448	13q12-q14
ATGTACTCTG	5	IMPDH2	IMP (inosine monophosphate) dehydrogenase 2	BC012840	MGCp5s	956	0.97	reliable 3' end	Hs.75432	3p21.2
ATGTTGCCCC	5	HBP1	HMG-box containing protein 1	BC017069	FLp5s	635	0.903	reliable 3' end	Hs.10882	7q31.1
ATTAGCAGAG	5	CTSB	cathepsin B	BE766495	Nur	314	0.453	undefined 3' end	Hs.297939	8p22
ATTATTTTTC	5	RPL7	ribosomal protein L7	BC006095	MGCp5s	6234	0.97	reliable 3' end	Hs.153	8q13.3
ATTGAGTCCA	5	FLJ32440	hypothetical protein FLJ32440	AK057002	FLsr	108	0.84	reliable 3' end	Hs.344478	8q24.13
ATTGGACACA	5	NME4	non-metastatic cells 4, protein expressed in	NM_005009	Refseqsr	266	0.864	reliable 3' end	Hs.9235	16p13.3
CAAAACTGTT	5	MYO10	myosin X	NM_012334	Refseqsr	615	0.864	reliable 3' end	Hs.61638	5p15.1-p14.3
CAAAAGCTTA	5	DKFZp434L142	hypothetical protein DKFZp434L142	NM_016613	Refseqp5s	304	0.92	reliable 3' end	Hs.323583	4q32.1
CAAACAGCTG	5	MRPL42	mitochondrial ribosomal protein L42	AK000285	FLp5s	136	0.903	reliable 3' end	Hs.112110	12q22
CAAATCCAAA	5	-	-	-	-	-	-	-	-	-
CAAGGAGTCG	5	EXT2	exostoses (multiple) 2	NM_000401	Refseqsr	65	0.864	reliable 3' end	Hs.75334	11p12-p11
CAAGGTGAAA	5	Hs.322851	Sapiens mRNA; cDNA DKFZp313P0917 (from clone DKFZp313P0917)	BQ310236	Nur	173	0.453	undefined 3' end	Hs.322851	Unknown
CAATCACAAA	5	CAPN2	calpain 2, (m/II) large subunit	AA226668	Nup5s	582	0.796	reliable 3' end	Hs.76288	1q41-q42
CACAAAGCAG	5	POLR2C	polymerase (RNA) II (DNA directed) polypeptide C, 33kDa	BC003159	MGCp5s	406	0.97	reliable 3' end	Hs.79402	16q13-q21
CACAGTCAAA	5	CACNB3	calcium channel, voltage-dependent, beta 3 subunit	BI913747	Nur	302	0.453	undefined 3' end	Hs.250712	12q13
CACCACAACA	5	CLCN3	chloride channel 3	NM_001829	FLr	220	0.709	undefined 3' end	Hs.174139	4q33
CACCCTCATA	5	PECAM1	platelet/endothelial cell adhesion molecule (CD31 antigen)	BQ448635	Nur	26	0.431	internal tag	Hs.78146	17q23
CACCTGTAGT	5	KIAA1160	KIAA1160 protein	BC007409	MGCp5r	912	0.941	reliable 3' end	Hs.33122	3q21.3
CACGCCAGCC	5	PEMT	phosphatidylethanolamine N-methyltransferase	BC000557	MGCp5s	234	0.97	reliable 3' end	Hs.15192	17p11.2
CACTTCCTCC	5	LEREPO4	likely ortholog of mouse immediate early response, erythropoietin 4	NM_018471	ip_Refseq	203	0.823	internally primed site	Hs.6375	2q32.2
CAGAATTGAA	5	CARP	cardiac ankyrin repeat protein	NM_014391	Refseqp5r	357	0.879	reliable 3' end	Hs.355934	10q23.32
CAGAGGTGTG	5	PREP	prolyl endopeptidase	AL578439	Nur	65	0.453	undefined 3' end	Hs.86978	6q22
CAGAGTGACT	5	PWP1	nuclear phosphoprotein similar to S. cerevisiae PWP1	BC001652	MGCp5s	249	0.97	reliable 3' end	Hs.172589	12q24.11
CAGCAGTAGC	5	CHD4	chromodomain helicase DNA binding protein 4	NM_001273	Refseqsr	474	0.864	reliable 3' end	Hs.74441	12p13
CAGCCCTCCC	5	CAMK2G	calcium/calmodulin-dependent protein kinase (CaM kinase) II gamma	L07044	FLr	275	0.709	undefined 3' end	Hs.12436	10q22
CAGCTCATCT	5	JTB	jumping translocation breakpoint	BC004239	MGCp5s	1088	0.97	reliable 3' end	Hs.6396	1q21
CAGCTCTTAG	5	FLJ21128	hypothetical protein FLJ21128	BC011534	MGCp5s	326	0.97	reliable 3' end	Hs.288389	15q23
CAGGACGGGC	5	SCARB1	scavenger receptor class B, member 1	NM_005505	Refseqp5s	211	0.92	reliable 3' end	Hs.180616	12q24.31
CAGGACTAAG	5	KIAA1600	KIAA1600 protein	AB046820	FLsr	289	0.84	reliable 3' end	Hs.192619	10q26.11
CAGGCTGTGT	5	ALS2	amyotrophic lateral sclerosis 2 (juvenile)	NM_020919	Refseqsr	85	0.602	internal tag	Hs.27669	2q33.2
CAGGGAGTGT	5	GMRP-1	K+ channel tetramerization protein	BC005071	MGCp5s	216	0.97	reliable 3' end	Hs.332382	11p15.3
CAGGGGCTTA	5	FLJ22559	hypothetical protein FLJ22559	NM_024928	Refseqp5s	156	0.92	reliable 3' end	Hs.273387	10q25.1
CAGGGGTTGG	5	FLJ00012	hypothetical protein FLJ00012	AK024423	FLr	141	0.709	undefined 3' end	Hs.379217	11q13.3
CAGTCATTTG	5	SLC26A11	solute carrier family 26, member 11	BC015160	FLp5s	277	0.903	reliable 3' end	Hs.4866	17q25.3
CAGTCCCGGC	5	NEDF	neuroendocrine differentiation factor	BC004419	pa_MGC	113	0.92	shorter alternative transcript	Hs.189658	2p24.3-p24.1
CAGTTGGTTG	5	E1B-AP5	E1B-55kDa-associated protein 5	BC009988	MGCp5s	879	0.97	reliable 3' end	Hs.155218	19q13.31
CAGTTTGCAT	5	MGC15763	hypothetical protein BC008322	BC008322	MGCp5s	155	0.615	internal tag	Hs.280140	3p25-p24
CATCATTCCT	5	KIAA0368	KIAA0368 protein	AB002366	pa_FL	786	0.881	shorter alternative transcript	Hs.3852	9q32
CATCCAAGGC	5	FLJ20308	hypothetical protein FLJ20308	AK000315	FLp5r	353	0.829	reliable 3' end	Hs.130740	17p11.2
CATCGTTACA	5	TBC1D4	TBC1 domain family, member 4	BQ436758	Nur	175	0.453	undefined 3' end	Hs.173802	13q21.33
CATCTAAACT	5	WBSCR1	Williams-Beuren syndrome chromosome region 1	BC010021	MGCp5s	1897	0.97	reliable 3' end	Hs.180900	7q11.23
CATTAAGAGC	5	CAV1	caveolin 1, caveolae protein, 22kDa	BC009685	pa_MGC	73	0.92	shorter alternative transcript	Hs.74034	7q31.1
CATTTGGCCA	5	AVEN	apoptosis, caspase activation inhibitor	BC010488	MGCp5s	118	0.97	reliable 3' end	Hs.63168	15q13.1
CCAATGGCCA	5	FLJ20559	hypothetical protein FLJ20559	BC001366	MGCp5s	48	0.97	reliable 3' end	Hs.98135	9q21.31
CCACAGGAGA	5	PIGPC1	p53-induced protein PIGPC1	AJ251830	FLp5s	817	0.903	reliable 3' end	Hs.303125	6q24
CCACAGTAGA	5	ZNF207	zinc finger protein 207	NM_003457	Refseqp5s	292	0.92	reliable 3' end	Hs.62112	17q12
CCACCTGCTT	5	BTBD6	BTB (POZ) domain containing 6	AF353674	FLp5s	294	0.903	reliable 3' end	Hs.7367	14q32
CCACGTGTCC	5	GLI4	GLI-Kruppel family member GLI4	NM_138465	Refseqp5s	304	0.92	reliable 3' end	Hs.239451	8q24.3
CCAGCAGCTT	5	KIAA1404	KIAA1404 protein	AB037825	FLsr	202	0.84	reliable 3' end	Hs.200317	20q13.13
CCAGCCTGGG	5	LOC159110	hypothetical protein LOC159110	AK026667	FLp5s	773	0.903	reliable 3' end	Hs.446893	Yq11.221
CCAGCGCAGC	5	C6orf135	chromosome 6 open reading frame 135	BC011730	MGCp5s	373	0.97	reliable 3' end	Hs.183232	6p21.32
CCCAAGTGCC	5	Hs.381134	Sapiens mRNA similar to RIKEN cDNA 1810059G22 gene (cDNA clone MGC:59954 IMAGE:6597282), complete cds	BM931181	Nur	292	0.431	internal tag	Hs.381134	Unknown
CCCACCCCCA	5	ANAPC2	anaphase-promoting complex subunit 2	NM_013366	Refseqsr	372	0.864	reliable 3' end	Hs.23076	9q34.3
CCCACCTCCA	5	-	-	-	-	-	-	-	-	-
CCCATCGCCC	5	TARDBP	TAR DNA binding protein	BG171388	Nur	280	0.453	undefined 3' end	Hs.193989	1p36.22
CCCCCTCGTG	5	ADRBK1	adrenergic, beta, receptor kinase 1	BQ448312	Nur	478	0.453	undefined 3' end	Hs.83636	11q13
CCCCGTATGG	5	ARS2	arsenate resistance protein ARS2	BC000082	MGCp5s	390	0.97	reliable 3' end	Hs.111801	7q21
CCCGTCCGGG	5	RPL13	ribosomal protein L13	AA535820	Nur	122	0.453	undefined 3' end	Hs.431392	16q24.3
CCCTACAACG	5	PIGT	phosphatidyl inositol glycan class T	NM_015937	Refseqp5s	312	0.92	reliable 3' end	Hs.84038	20q12-q13.12
CCCTCCTCTC	5	CCND3	cyclin D3	BC011616	MGCp5s	279	0.97	reliable 3' end	Hs.83173	6p21
CCCTCCTGAA	5	CSE1L	CSE1 chromosome segregation 1-like (yeast)	BQ422964	Nur	44	0.453	undefined 3' end	Hs.90073	20q13
CCCTCCTGGA	5	HMGA1	high mobility group AT-hook 1	BC008963	MGCp5s	94	0.615	internal tag	Hs.57301	6p21
CCCTCCTGGG	5	C9orf16	chromosome 9 open reading frame 16	BC008887	MGCp5s	1075	0.97	reliable 3' end	Hs.95867	9q34.1
CCGACGGGCG	5	na	hypothetical gene supported by AK095693	BF843483	Nur	2173	0.453	undefined 3' end	Hs.24895	20p11.21
CCGGAAACAC	5	BET3	similar to yeast BET3 (S. cerevisiae)	BC007662	MGCp5s	446	0.97	reliable 3' end	Hs.288013	1p34.3
CCGGGCGCGC	5	na	hypothetical gene supported by AK092264	BE395035	Nup5s	175	0.796	reliable 3' end	Hs.380715	16q24.3
CCGTAGGTGG	5	-	-	-	-	-	-	-	-	-
CCGTCCTCTC	5	-	-	-	-	-	-	-	-	-
CCTCCCTGAT	5	DNM2	dynamin 2	NM_004945	Refseqsr	580	0.864	reliable 3' end	Hs.167013	19p13.2
CCTCGGAGAT	5	SFRS7	splicing factor, arginine/serine-rich 7, 35kDa	BC000997	MGCp5s	290	0.97	reliable 3' end	Hs.184167	2p22.1
CCTCTGCACT	5	KIAA0974	KIAA0974 mRNA	AB023191	FLr	285	0.709	undefined 3' end	Hs.429692	10q22.2
CCTCTTCAGG	5	NPM1	nucleophosmin (nucleolar phosphoprotein B23, numatrin)	AA938074	Nup5s	348	0.796	reliable 3' end	Hs.355719	5q35
CCTGAAGAAG	5	RABGGTB	Rab geranylgeranyltransferase, beta subunit	BC020790	pa_MGC	290	0.92	shorter alternative transcript	Hs.78948	1p31
CCTGACGCTC	5	C20orf21	chromosome 20 open reading frame 21	NM_017798	Refseqp5s	289	0.92	reliable 3' end	Hs.11747	20q13.33
CCTGCCGTCG	5	KIAA1542	CTD-binding SR-like protein rA9	AB040975	FLr	236	0.709	undefined 3' end	Hs.130541	11p15.5
CCTGGGGGTG	5	BAT8	HLA-B associated transcript 8	BC002686	MGCp5s	190	0.97	reliable 3' end	Hs.75196	6p21.31
CCTGTCCAGT	5	MGC2574	hypothetical protein MGC2574	BC001378	MGCp5s	243	0.97	reliable 3' end	Hs.4253	11q12.2
CCTTGGTTTT	5	UBE2V1	ubiquitin-conjugating enzyme E2 variant 1	BC000468	MGCp5s	479	0.97	reliable 3' end	Hs.75875	20q13.2
CCTTTGAACA	5	na	similar to My016 protein	BQ368996	Nur	1062	0.453	undefined 3' end	Hs.423444	16p12.1
CGACCCCACG	5	APOE	apolipoprotein E	BC003557	MGCr	8249	0.899	undefined 3' end	Hs.169401	19q13.2
CGACGCTTGA	5	-	-	-	-	-	-	-	-	-
CGCCGAATAA	5	FTH1	ferritin, heavy polypeptide 1	BF314076	Nur	482	0.453	undefined 3' end	Hs.418650	11q13
CGCTCACAGC	5	VWF	von Willebrand factor	BF927584	Nur	0	0.453	undefined 3' end	Hs.110802	12p13.3
CGGACGAGCT	5	MYL6	myosin, light polypeptide 6, alkali, smooth muscle and non-muscle	BF348979	Nur	35	0.453	undefined 3' end	Hs.77385	12q13.13
CGGATAACCA	5	PA2G4	proliferation-associated 2G4, 38kDa	BC001951	MGCp5s	809	0.97	reliable 3' end	Hs.343258	12q13
CGGCCACAGA	5	SPS2	selenophosphate synthetase 2	BC002381	MGCp5s	343	0.97	reliable 3' end	Hs.118725	16p12.1
CGGGCACAGG	5	BIN1	bridging integrator 1	H69739	Nur	115	0.453	undefined 3' end	Hs.193163	2q14
CGTGCCGCCT	5	HMGA1	high mobility group AT-hook 1	BQ429538	Nur	26	0.453	undefined 3' end	Hs.57301	6p21
CGTGTGGGCT	5	ZDHHC7	zinc finger, DHHC domain containing 7	NM_017740	Refseqp5s	304	0.92	reliable 3' end	Hs.9725	16q24.1
CTAAAAAAAA	5	CD81	CD81 antigen (target of antiproliferative antibody 1)	NM_004356	Refseqp5s	3415	0.92	reliable 3' end	Hs.54457	11p15.5
CTATTGCACT	5	HIC2	hypermethylated in cancer 2	R99253	Nur	193	0.453	undefined 3' end	Hs.109445	22q11.21
CTCAAGCACC	5	MRPL4	mitochondrial ribosomal protein L4	BC009858	MGCp5s	277	0.97	reliable 3' end	Hs.279652	Unknown
CTCATTCAGC	5	SMT3H2	SMT3 suppressor of mif two 3 homolog 2 (yeast)	BC008450	ip_MGC	571	0.863	internally primed site	Hs.180139	17q25
CTGACCCCCT	5	B3GAT3	beta-1,3-glucuronyltransferase 3 (glucuronosyltransferase I)	BC007906	MGCp5s	833	0.97	reliable 3' end	Hs.26492	11q12.3
CTGACCGGTG	5	PBXIP1	pre-B-cell leukemia transcription factor interacting protein 1	NM_020524	Refseqp5s	465	0.92	reliable 3' end	Hs.8068	1q22
CTGAGGTGAT	5	APG3	autophagy Apg3p/Aut1p-like	NM_022488	Refseqp5s	314	0.92	reliable 3' end	Hs.26367	3q13.2
CTGCCATAAC	5	SBDS	Shwachman-Bodian-Diamond syndrome protein	AK001779	FLsr	1349	0.84	reliable 3' end	Hs.110445	7q11.22
CTGCCGCCTG	5	KIF13A	kinesin family member 13A	NM_022113	Refseqp5r	15	0.879	reliable 3' end	Hs.146286	6p23
CTGCCTGGCA	5	XRCC3	X-ray repair complementing defective repair in Chinese hamster cells 3	BC011725	MGCp5s	178	0.97	reliable 3' end	Hs.99742	14q32.3
CTGCGAGGTC	5	GAPCENA	rab6 GTPase activating protein (GAP and centrosome-associated)	NM_012197	Refseqp5r	176	0.879	reliable 3' end	Hs.55099	9q34.11
CTGCTAAGGT	5	KIAA0746	KIAA0746 protein	AB018289	FLsr	202	0.84	reliable 3' end	Hs.49500	4p15.31
CTGCTACTAG	5	PLSCR4	phospholipid scramblase 4	NM_020353	pa_Refseq	50	0.624	internal tag	Hs.182538	3q24
CTGGCAGATT	5	SF3A3	splicing factor 3a, subunit 3, 60kDa	BC011523	MGCp5s	351	0.97	reliable 3' end	Hs.77897	1p34.2
CTGGCAGGGG	5	-	-	-	-	-	-	-	-	-
CTGGCCCTGG	5	KIAA0233	KIAA0233 gene product	BC008073	MGCp5s	41	0.583	internal tag	Hs.79077	16q24.3
CTGGGATGCA	5	DBN1	drebrin 1	BC007567	MGCr	126	0.899	undefined 3' end	Hs.89434	5q35.3
CTGGGGGTCT	5	FLJ20254	hypothetical protein FLJ20254	BC002467	MGCp5s	253	0.97	reliable 3' end	Hs.15356	2p23.3
CTGGGTAACT	5	-	-	-	-	-	-	-	-	-
CTGTTCCTGA	5	TPR	translocated promoter region (to activated MET oncogene)	AI375235	Nur	68	0.453	undefined 3' end	Hs.169750	1q25
CTTAGAGCCC	5	TXN2	thioredoxin 2	BC013726	FLp5r	321	0.829	reliable 3' end	Hs.211929	22q13.1
CTTCTCACCG	5	UBE2I	ubiquitin-conjugating enzyme E2I (UBC9 homolog, yeast)	BC004429	MGCp5s	652	0.97	reliable 3' end	Hs.84285	16p13.3
CTTGGGATGT	5	C12orf8	chromosome 12 open reading frame 8	AA977936	Nup5s	616	0.796	reliable 3' end	Hs.75841	12q24.13
CTTGTGAAGT	5	NPEPL1	aminopeptidase-like 1	BQ448500	Nup5s	265	0.796	reliable 3' end	Hs.71746	20q13.32
CTTTATGGCT	5	ARK5	KIAA0537 gene product	NM_014840	Refseqsr	122	0.864	reliable 3' end	Hs.200598	12q24.11
CTTTGATGTT	5	WDR1	WD repeat domain 1	BC002489	MGCp5s	631	0.97	reliable 3' end	Hs.85100	4p16.1
CTTTTCAGCA	5	YWHAE	tyrosine 3-monooxygenase/tryptophan 5-monooxygenase activation protein, epsilon polypeptide	H45439	Nur	765	0.453	undefined 3' end	Hs.79474	17p13.3
GAACTGCCTC	5	-	-	-	-	-	-	-	-	-
GAAGCCAGCC	5	EIF4EBP1	eukaryotic translation initiation factor 4E binding protein 1	BC004459	MGCp5s	667	0.97	reliable 3' end	Hs.433317	8p12
GAAGTTGCCT	5	KIAA0843	KIAA0843 protein	BC001665	MGCp5r	223	0.941	reliable 3' end	Hs.26777	5q33.1
GAATTTGTGT	5	SSR3	signal sequence receptor, gamma (translocon-associated protein gamma)	NM_007107	pa_FL	390	0.881	shorter alternative transcript	Hs.28707	3q25.31
GACAAGATGC	5	na	similar to peptidylprolyl isomerase A (cyclophilin A)	BQ377124	Nur	126	0.453	undefined 3' end	Hs.370506	21q21.1
GACACCAGGG	5	CREBL1	cAMP responsive element binding protein-like 1	NM_004381	Refseqp5s	193	0.92	reliable 3' end	Hs.42853	6p21.3
[truncated: 16,386 more rows]
