# Supplementary material for: A SAGE based approach to human glomerular endothelium: defining the transcriptome, finding a novel molecule and highlighting endothelial diversity
Source: BMC Genomics. 2014 Aug 27;15(1):725. doi: 10.1186/1471-2164-15-725 (PMC4156628; doi:10.1186/1471-2164-15-725)
Supplement: Supplementary file 2 — Additional file 2: Table S2: List of 150 tags used for endothelial classification as described in Figure 3. (XLS 34 KB) [file 12864_2014_6406_MOESM2_ESM.xls]

## Sheet: Sheet1
Tag	UniGene	Genesymbol	Description
TCTGCTTCTA	hs.483538	ECSM2	Endothelial cell-specific molecule 2
TTGTGCACGC	hs.132314	ELTD1	EGF, latrophilin and seven transmembrane domain containing 1
CCCTGTTCAG	hs.78824	TIE1	Tyrosine kinase with immunoglobulin-like and EGF-like domains 1
GGCACTCCTG	hs.525307	CLEC14A	C-type lectin domain family 14, member A
AACCGCACCC	hs.591470	PEAR1	Platelet endothelial aggregation receptor 1
CCAAACAAAG	hs.524121	ROBO4	Roundabout homolog 4, magic roundabout (Drosophila)
ACAGAGCACA	hs.654572	LAMA4	Laminin, alpha 4
GCCACCACCA	hs.431460	ICAM2	Intercellular adhesion molecule 2
CCACCCTCAC	hs.707982	HSPG2	Heparan sulfate proteoglycan 2
ACCTCCATTT	hs.1976	PDGFB	Platelet-derived growth factor beta polypeptide (simian sarcoma viral (v-sis) oncogene homolog)
GCAAATCAGA	hs.473819	ERG	V-ets erythroblastosis virus E26 oncogene homolog (avian)
GGGATTAAAG	hs.599039	MCAM	Melanoma cell adhesion molecule
CCTGCTCTTC	-	-	-
GAGAACTGTA	hs.132314	ELTD1	EGF, latrophilin and seven transmembrane domain containing 1
TGTAAAGACT	hs.495731	BMX	BMX non-receptor tyrosine kinase
GGCTTAGGAT	hs.233955	RASIP1	Ras interacting protein 1
TTCACTGCAA	-	-	-
ATGGCAACAG	hs.505654	ITGA5	Integrin, alpha 5 (fibronectin receptor, alpha polypeptide)
TGGAACAGTG	hs.524479	MMRN2	Multimerin 2
ACAAGTACTG	hs.76206	CDH5	Cadherin 5, type 2, VE-cadherin (vascular epithelium)
TTTATTATTG	hs.129944	ESM1	Endothelial cell-specific molecule 1
CTGAAGGCTG	hs.709189	PECAM1	Platelet/endothelial cell adhesion molecule (CD31 antigen)
GCTCAGGTCT	hs.195080	ECE1	Endothelin converting enzyme 1
ATGGCTGGGC	hs.124574	TAS1R1	Taste receptor, type 1, member 1
ACTCCGGTGT	hs.98367	SOX17	SRY (sex determining region Y)-box 17
CACCTTCTGC	hs.513530	TGFB1I1	Transforming growth factor beta 1 induced transcript 1
GACCGCGGCT	hs.505337	CLDN5	Claudin 5 (transmembrane protein deleted in velocardiofacial syndrome)
TTTCCCAAAC	hs.97199	CD93	CD93 molecule
GAATGCTCTT	hs.296310	GJA4	Gap junction protein, alpha 4, 37kDa
CCTGTAGTAT	-	-	-
GCTGACGTCA	-	-	-
CTGGGCCAGC	hs.534373	VAMP8	Vesicle-associated membrane protein 8 (endobrevin)
GGGCAGTGGC	-	-	-
CTTAAAAATA	hs.268107	MMRN1	Multimerin 1
TATAGATTGC	hs.13852	DNAJB4	DnaJ (Hsp40) homolog, subfamily B, member 4
GCCTGTCCCT	hs.821	BGN	Biglycan
GTGCTTTCAG	hs.591286	PTX3	Pentraxin-related gene, rapidly induced by IL-1 beta
AGCCACTGCA	hs.199368	TINAGL1	Tubulointerstitial nephritis antigen-like 1
GAGCTCTGAG	hs.252180	DYSF	Dysferlin, limb girdle muscular dystrophy 2B (autosomal recessive)
TCACAGCCCC	hs.8619	SOX18	SRY (sex determining region Y)-box 18
CTGAAAACCA	hs.516578	TFPI	Tissue factor pathway inhibitor (lipoprotein-associated coagulation inhibitor)
ACATCTTACT	hs.507991	HHIP	Hedgehog interacting protein
GGTGTGTGCG	-	-	-
TGGGGCTCTT	hs.567416	GRAP	GRB2-related adaptor protein
TACTGGGAAG	-	-	-
TTTGCACCTT	hs.591346	CTGF	Connective tissue growth factor
TTGGTGAAGG	-	-	-
CGCTAGAAAT	-	-	-
TCCAAATCGA	hs.642813	VIM	Vimentin
GCACCCTCAG	hs.494875	RGS3	Regulator of G-protein signaling 3
GCACAGGCCA	hs.91481	EGFL7	EGF-like-domain, multiple 7
CCTGTCTGCA	hs.25338	PRSS23	Protease, serine, 23
AAGGAAAGGC	hs.517603	MFNG	MFNG O-fucosylpeptide 3-beta-N-acetylglucosaminyltransferase
GGGGCTGGAG	hs.301685	PLXND1	Plexin D1
TCCTGTAAAG	hs.74034	CAV1	Caveolin 1, caveolae protein, 22kDa
TGGATCAACC	hs.74034	CAV1	Caveolin 1, caveolae protein, 22kDa
AGGGGCGTGG	-	-	-
GCAGAGCAGT	hs.46446	LYL1	Lymphoblastic leukemia derived sequence 1
CTTTGAACGA	-	-	-
GATTGAGCAT	-	-	-
CTGGCGCGAG	hs.504877	ARHGDIB	Rho GDP dissociation inhibitor (GDI) beta
GACATCCCGG	hs.495480	FAM69B	Family with sequence similarity 69, member B
TACCCCTTGA	hs.647121	GIMAP8	GTPase, IMAP family member 8
GCTGGGAGGG	hs.631554	EHD2	EH-domain containing 2
GGGACGAGTG	hs.708032	TM4SF1	Transmembrane 4 L six family member 1
TCACCAAAAA	hs.301989	STAB1	Stabilin 1
CTTGTAACAG	hs.650585	LAMB1	Laminin, beta 1
GCCCCACAGC	hs.533030	TRIOBP	TRIO and F-actin binding protein
CAGGACAGGG	hs.130719	ABI3	ABI gene family, member 3
TTCTGCTCTT	hs.440848	VWF	Von Willebrand factor
GAATTCACAA	-	-	-
CTTTGTTTTG	hs.709269	RANBP9	RAN binding protein 9
ACACTTCTTT	hs.83381	GNG11	Guanine nucleotide binding protein (G protein), gamma 11
ACTCTGAAGA	-	-	-
TTGAAGTGCG	hs.599039	MCAM	Melanoma cell adhesion molecule
GAGGGGAAAC	hs.433795	SHC1	SHC (Src homology 2 domain containing) transforming protein 1
GTTAAATCCT	hs.591026	ACVRL1	Activin A receptor type II-like 1
GAGGACACAG	hs.16426	PODXL	Podocalyxin-like
GTAGGGAGGA	hs.436100	NOTCH4	Notch homolog 4 (Drosophila)
GAGCTGGACG	hs.647092	ATG9B	Nitric oxide synthase 3 (endothelial cell)
CTACCCCCCT	-	-	-
CCAGTTGGGA	hs.591286	PTX3	Pentraxin-related gene, rapidly induced by IL-1 beta
ACCTGCAGCC	hs.303084	APLN	Apelin
ACTTCATAGC	hs.647074	GIMAP7	GTPase, IMAP family member 7
CTCTTTCCCT	hs.657263	CDGAP	Cdc42 GTPase-activating protein
TCTCCTGTCT	hs.646433	MICAL3	Microtubule associated monoxygenase, calponin and LIM domain containing 3
GACCGAGGTT	hs.76206	CDH5	Cadherin 5, type 2, VE-cadherin (vascular epithelium)
TCTTCTCCAG	hs.707982	HSPG2	Heparan sulfate proteoglycan 2
GTGTGGAGTG	hs.434375	PTPRB	Protein tyrosine phosphatase, receptor type, B
CTGTCCTTGT	hs.150837	TXNDC5	Thioredoxin domain containing 5
CAGCCCCTTG	-	-	-
CTATGGCACA	hs.479756	KDR	Kinase insert domain receptor (a type III receptor tyrosine kinase)
TAGGACCCTG	hs.76873	HYAL2	Hyaluronoglucosaminidase 2
GGCTGGTCTG	hs.652166	C2orf59	Chromosome 2 open reading frame 59
GCCAACAACG	hs.503911	NNMT	Nicotinamide N-methyltransferase
AGTACAGCTG	-	-	-
TGCAGTCACT	hs.83169	MMP1	Matrix metallopeptidase 1 (interstitial collagenase)
GTGCTCAGTG	hs.332197	PXDN	Peroxidasin homolog (Drosophila)
GGTGGGGAGA	hs.514199	VAT1	Vesicle amine transport protein 1 homolog (T. californica)
GCACCTGTCG	hs.1239	ANPEP	Alanyl (membrane) aminopeptidase (aminopeptidase N, aminopeptidase M, microsomal aminopeptidase, CD13, p150)
GGATGTGAAA	hs.654354	CD99	CD99 molecule
CTGGGGAGTG	hs.182625	VAPB	VAMP (vesicle-associated membrane protein)-associated protein B and C
TGAGGGGTGG	hs.412406	FGD5	FYVE, RhoGEF and PH domain containing 5
GACAGGCTGG	hs.517356	COL18A1	Collagen, type XVIII, alpha 1
TGTGAGGGAA	hs.463035	FKBP10	FK506 binding protein 10, 65 kDa
TGTCATCACA	-	-	-
CTGAGTCTCC	hs.77269	GNAI2	Guanine nucleotide binding protein (G protein), alpha inhibiting activity polypeptide 2
TAAAAATGTT	hs.414795	SERPINE1	Serpin peptidase inhibitor, clade E (nexin, plasminogen activator inhibitor type 1), member 1
GACCGCAGGA	hs.17441	COL4A1	Collagen, type IV, alpha 1
GCTTTCTTTG	-	-	-
CCACGTGGCT	hs.465642	SEMA6B	Sema domain, transmembrane domain (TM), and cytoplasmic domain, (semaphorin) 6B
ACAAATCCTT	-	-	-
GGTGGCACTC	hs.247077	RHOA	Ras homolog gene family, member A
TGGCACTTCA	hs.287714	RAB32	RAB32, member RAS oncogene family
GTGCTACTTC	hs.17441	COL4A1	Collagen, type IV, alpha 1
AAACCAAAAA	hs.76753	ENG	Endoglin (Osler-Rendu-Weber syndrome 1)
TGCTGACTCC	hs.527971	NES	Nestin
CGACCCCTTC	-	-	-
GGGAGGGGTG	-	-	-
AGCCTTTGTT	hs.596449	SERPINH1	Serpin peptidase inhibitor, clade H (heat shock protein 47), member 1, (collagen binding protein 1)
CCCGGCCCAA	hs.172445	PPFIBP1	PTPRF interacting protein, binding protein 1 (liprin beta 1)
TCTGCAAATT	hs.193491	TUBB6	Tubulin, beta 6
CTTAATCCTG	hs.221847	SLC38A2	Solute carrier family 38, member 2
CCCTCCTGAA	hs.591481	SHE	Src homology 2 domain containing E
GGTCATCACT	hs.199368	TINAGL1	Tubulointerstitial nephritis antigen-like 1
GCAGGGTACA	hs.696054	KIAA1949	KIAA1949
ACTGAAGGCG	hs.312098	ADAM15	ADAM metallopeptidase domain 15
CTACTTTGTA	hs.152913	EMCN	Endomucin
AAATATGTGT	hs.173840	ESAM	Endothelial cell adhesion molecule
CGTGGGGTGT	hs.149035	SHANK3	SH3 and multiple ankyrin repeat domains 3
CAAGGACACA	hs.133995	SCUBE1	Signal peptide, CUB domain, EGF-like 1
GGTGCTAAAC	hs.483793	AFAP1L1	Actin filament associated protein 1-like 1
AACGTGAAGC	hs.656339	RHOJ	Ras homolog gene family, member J
GTGGCATTTT	hs.268107	MMRN1	Multimerin 1
AGGTCTTCAA	hs.164226	THBS1	Thrombospondin 1
GCCATAAAAT	hs.1908	SRGN	Serglycin
GGGGCTGTAT	hs.645227	TGFB1	Transforming growth factor, beta 1
TTCCCCCTTC	hs.584759	FOXD4	Forkhead box D4
CCCGGATCCT	hs.444173	PHF12	PHD finger protein 12
TTCACCACAG	hs.474384	SPECC1L	SPECC1-like
CCAGTGTCTG	hs.74034	CAV1	Caveolin 1, caveolae protein, 22kDa
CAAGTAAAGA	-	-	-
CAGAATTGAA	hs.448589	ANKRD1	Ankyrin repeat domain 1 (cardiac muscle)
GCGGCGGCTC	-	-	-
GCTTCCTCCT	hs.374990	CD34	CD34 molecule
TCCCTGGCAG	hs.534309	CRIP2	Cysteine-rich protein 2
CAGATGGAGG	hs.469881	LIMS2	LIM and senescent cell antigen-like domains 2
AGAAGCTGGA	-	-	-
CCCAAACTTT	-	-	-
GTCCGAGTGC	hs.708032	TM4SF1	Transmembrane 4 L six family member 1
