# Supplementary material for: A SAGE based approach to human glomerular endothelium: defining the transcriptome, finding a novel molecule and highlighting endothelial diversity
Source: BMC Genomics. 2014 Aug 27;15(1):725. doi: 10.1186/1471-2164-15-725 (PMC4156628; doi:10.1186/1471-2164-15-725)
Supplement: Supplementary file 3 — Additional file 3: Table S3: Complete list of 823 tags common to SAGE libraries from HGMEC and ex vivo glomeruli. FDR: multiple test correction by false discovery rate. (XLS 159 KB) [file 12864_2014_6406_MOESM3_ESM.xls]

## Sheet: endo
UniGene	p-value when compared column E versus column D	FDR corrected p-value when compared column E versus column D	Detected total copy number in the non-glomerular endothelial reference SAGE library	Detected copy number in HGMEC	Expected copy number in HGMEC (Chi square statistics)	Description
hs.425125	0	0	145	551	88.38	Ribosomal protein L29
hs.586423	0	0	29	434	58.8	Eukaryotic translation elongation factor 1 alpha 1
hs.632703	0	0	8	407	52.7	Ribosomal protein L41
hs.91481	0	0	24	319	43.56	EGF-like-domain, multiple 7
hs.182825	0	0	83	413	62.99	Ribosomal protein L35
hs.514581	0	0	103	482	74.29	Actin, gamma 1
hs.523185	0	0	62	286	44.19	Ribosomal protein L13a
hs.522584	0	0	18	380	50.54	Thymosin beta 4, X-linked
hs.374596	0	0	53	353	51.56	Tumor protein, translationally-controlled 1
hs.445351	0	0	33	394	54.22	Lectin, galactoside-binding, soluble, 1 (galectin 1)
hs.524910	0	0	32	252	36.06	Ferritin, heavy polypeptide 1
hs.546286	0	0	23	237	33.02	Ribosomal protein S3
hs.265174	1.96e-305	1.24083e-303	9	215	28.45	Ribosomal protein L32
hs.494691	1.2e-288	7.05429e-287	199	355	70.35	Profilin 1
hs.446574	4.37e-285	2.39767e-283	13	206	27.81	Thymosin beta 10
hs.400295	4.05e-268	2.08322e-266	0	179	22.73	Ribosomal protein L30
hs.388664	8.04e-253	3.89231e-251	49	220	34.16	Ribosomal protein L11
hs.546269	4.36e-246	1.99349e-244	130	277	51.68	Ribosomal protein L10a
hs.433427	1.91e-226	8.27332e-225	45	198	30.86	Ribosomal protein S17
hs.515070	1.04e-224	4.2796e-223	28	181	26.54	Eukaryotic translation elongation factor 2
hs.144835	4.47e-213	1.75181e-211	66	206	34.54	Eukaryotic translation elongation factor 1 gamma
hs.523463	9e-212	3.36682e-210	50	192	30.73	Ribosomal protein L27a
hs.275243	9.12e-204	3.26337e-202	0	136	17.27	S100 calcium binding protein A6
hs.654404	1.62e-196	5.55525e-195	182	269	57.27	Major histocompatibility complex, class I, C
hs.437594	1.55e-187	5.1026e-186	79	197	35.05	Ribosomal protein, large, P2
hs.397609	1.12e-182	3.54523e-181	12	136	18.79	Ribosomal protein S16
hs.111779	1.18e-178	3.59681e-177	32	153	23.49	Secreted protein, acidic, cysteine-rich (osteonectin)
hs.438429	1.19e-170	3.49775e-169	177	244	53.46	Ribosomal protein S19
hs.605502	4.11e-150	1.16639e-148	12	114	16	Heat shock 70kDa protein 5 (glucose-regulated protein, 78kDa)
hs.546288	8.08e-149	2.21661e-147	144	207	44.57	Ribosomal protein S9
hs.632717	1.24e-145	3.292e-144	88	171	32.89	Myosin, light chain 6, alkali, smooth muscle and non-muscle
hs.627414	3.86e-142	9.92744e-141	102	177	35.43	Ribosomal protein S18
hs.381219	1.8e-138	4.48909e-137	10	104	14.48	Ribosomal protein L15
hs.410817	7.03e-122	1.70167e-120	200	211	52.19	Ribosomal protein L13
hs.511605	3.74e-121	8.79434e-120	21	103	15.75	Annexin A2
hs.17441	6.13e-121	1.40139e-119	28	109	17.4	Collagen, type IV, alpha 1
hs.520898	9.1e-117	2.02414e-115	6	85	11.56	Cathepsin B
hs.356572	9.76e-117	2.11381e-115	63	132	24.76	Ribosomal protein S3A
hs.170622	1.25e-112	2.63782e-111	378	275	82.92	Cofilin 1 (non-muscle)
hs.278573	2.63e-112	5.41123e-111	6	82	11.17	CD59 molecule, complement regulatory protein
hs.433701	1.37e-109	2.75002e-108	126	163	36.7	Ribosomal protein L37a
hs.8372	2.4e-104	4.70286e-103	23	93	14.73	Ubiquinol-cytochrome c reductase, 6.4kDa subunit
hs.527193	9.87e-103	1.88907e-101	22	91	14.35	Ribosomal protein S23
hs.387208	8.69e-96	1.62543e-94	13	78	11.56	Finkel-Biskis-Reilly murine sarcoma virus (FBR-MuSV) ubiquitously expressed
hs.437191	1.83e-94	3.34687e-93	23	86	13.84	Polymerase I and transcript release factor
hs.591346	6.61e-94	1.18262e-92	63	114	22.48	Connective tissue growth factor
hs.644628	1.4e-91	2.45149e-90	167	166	42.29	Ribosomal protein L4
hs.77961	2.67e-89	4.57794e-88	44	98	18.03	Major histocompatibility complex, class I, B
hs.594444	2.09e-88	3.51035e-87	8	68	9.651	Lamin A/C
hs.446628	4.24e-87	6.97904e-86	81	119	25.4	Ribosomal protein S4, X-linked
hs.632918	6.2e-87	1.00051e-85	8	67	9.524	Phosphoglycerate mutase 1 (brain)
hs.322473	5.75e-85	9.10048e-84	142	148	36.83	Ribosomal protein S28
hs.374588	4.29e-84	6.66164e-83	58	103	20.44	Ribosomal protein L17
hs.446588	5.82e-82	8.87011e-81	42	91	16.89	Ribosomal protein S13
hs.546291	1.62e-80	2.42411e-79	132	139	34.41	Ribosomal protein S27 (metallopanstimulin 1)
hs.524390	2.58e-78	3.79168e-77	25	76	12.83	Tubulin, alpha 1b
hs.356331	9.38e-78	1.35434e-76	396	237	80.38	Peptidylprolyl isomerase A (cyclophilin A)
hs.143873	1.41e-74	2.00074e-73	51	91	18.03	S100 calcium binding protein A10
hs.567374	3.91e-74	5.45412e-73	93	114	26.29	Eukaryotic translation initiation factor 3, subunit C
hs.279806	2.24e-73	3.07253e-72	37	81	14.98	DEAD (Asp-Glu-Ala-Asp) box polypeptide 5
hs.337766	7.09e-73	9.56569e-72	29	75	13.21	Ribosomal protein L18a
hs.446427	8.12e-73	1.07786e-71	14	63	9.778	Ornithine decarboxylase antizyme 1
hs.438227	3.94e-72	5.14702e-71	43	84	16.13	Ribosomal protein L34
hs.441072	1.75e-70	2.25039e-69	60	93	19.43	Polymerase (RNA) II (DNA directed) polypeptide L, 7.6kDa
hs.520973	3.96e-68	5.01397e-67	115	119	29.72	Heat shock 27kDa protein 1
hs.108080	1.47e-66	1.83305e-65	4	49	6.73	Cysteine and glycine-rich protein 1
hs.514220	3.01e-66	3.69736e-65	72	96	21.33	Granulin
hs.546285	2.15e-62	2.60213e-61	69	91	20.32	Ribosomal protein, large, P0
hs.433670	1.19e-61	1.41938e-60	80	96	22.35	Ferritin, light polypeptide
hs.654379	8.29e-60	9.74667e-59	205	147	44.7	CD151 molecule (Raph blood group)
hs.77269	1.44e-58	1.66918e-57	0	39	4.953	Guanine nucleotide binding protein (G protein), alpha inhibiting activity polypeptide 2
hs.694762	3.33e-58	3.80638e-57	40	71	14.1	Ribosomal protein L26
hs.150837	5.73e-58	6.45999e-57	47	75	15.49	Thioredoxin domain containing 5
hs.517356	4.86e-57	5.40511e-56	32	65	12.32	Collagen, type XVIII, alpha 1
hs.486360	9.73e-56	1.06771e-54	40	69	13.84	ATP synthase, H+ transporting, mitochondrial F0 complex, subunit G
hs.108957	8.9e-55	9.63776e-54	38	67	13.33	Ribosomal protein S27-like
hs.534770	4.31e-53	4.60666e-52	104	99	25.78	Pyruvate kinase, muscle
hs.479747	4.5e-51	4.74808e-50	0	34	4.318	Breast cancer anti-estrogen resistance 1
hs.504613	1.64e-50	1.70851e-49	2	36	4.826	Parathymosin
hs.76224	9.78e-49	1.00612e-47	142	110	32	EGF-containing fibulin-like extracellular matrix protein 1
hs.381123	4.72e-47	4.79575e-46	309	165	60.19	Ribosomal protein L21
hs.513490	2.31e-44	2.31845e-43	255	144	50.67	Aldolase A, fructose-bisphosphate
hs.509736	7.27e-44	7.20869e-43	11	40	6.476	Heat shock protein 90kDa alpha (cytosolic), class B member 1
hs.532359	4.65e-42	4.55589e-41	32	53	10.79	Ribosomal protein L5
hs.632726	4.42e-41	4.25855e-40	58	66	15.75	Ribosomal protein S26
hs.515371	4.45e-41	4.25855e-40	193	119	39.62	Calpain, small subunit 1
hs.424126	4.57e-41	4.32311e-40	50	62	14.22	Small EDRK-rich factor 2
hs.459927	1.11e-40	1.0381e-39	21	45	8.381	Prothymosin, alpha
hs.304682	1.11e-39	1.02644e-38	11	37	6.095	Cystatin C
hs.591382	2.03e-38	1.85632e-37	43	56	12.57	Basigin (Ok blood group)
hs.378103	1.14e-37	1.03101e-36	20	42	7.873	Ribosomal protein S5
hs.374650	3.84e-34	3.43513e-33	53	57	13.97	Interferon induced transmembrane protein 3 (1-8U)
hs.531856	2.28e-33	2.01768e-32	16	36	6.603	Growth arrest-specific 5
hs.164226	1.93e-31	1.68978e-30	6	27	4.191	Thrombospondin 1
hs.591768	3.71e-31	3.21403e-30	2	23	3.175	Basic transcription factor 3
hs.544577	1.65e-30	1.41453e-29	277	129	51.56	Glyceraldehyde-3-phosphate dehydrogenase
hs.247077	8.47e-30	7.1864e-29	120	79	25.27	Ras homolog gene family, member A
hs.199368	1.11e-29	9.32173e-29	101	72	21.97	Tubulointerstitial nephritis antigen-like 1
hs.446522	2.03e-29	1.68757e-28	59	55	14.48	Ribosomal protein L14
hs.82890	3.96e-27	3.25908e-26	19	33	6.603	Defender against cell death 1
hs.286226	4.52e-26	3.68313e-25	11	27	4.826	Myosin IC
hs.350927	2.67e-25	2.15432e-24	33	39	9.143	Solute carrier family 25 (mitochondrial carrier; adenine nucleotide translocator), member 6
hs.8867	3.14e-25	2.50895e-24	2	19	2.667	Cysteine-rich, angiogenic inducer, 61
hs.5308	1.08e-24	8.54654e-24	19	31	6.35	Ubiquitin A-52 residue ribosomal protein fusion product 1
hs.408073	1.38e-24	1.08166e-23	1397	367	224	Ribosomal protein S6
hs.300141	1.61e-24	1.25003e-23	21	32	6.73	Ribosomal protein L39
hs.446260	1.05e-22	8.07617e-22	22	31	6.73	Proteasome (prosome, macropain) subunit, alpha type, 6
hs.59138	3.7e-22	2.81954e-21	44	41	10.79	Glycophorin C (Gerbich blood group)
hs.437178	5.42e-22	4.09235e-21	54	45	12.57	Acyl-Coenzyme A dehydrogenase, very long chain
hs.160958	1.83e-20	1.36917e-19	30	33	8	Cell division cycle 37 homolog (S. cerevisiae)
hs.389996	2.86e-20	2.12052e-19	170	81	31.87	Coiled-coil-helix-coiled-coil-helix domain containing 2
hs.50098	4.34e-20	3.18913e-19	17	26	5.46	NADH dehydrogenase (ubiquinone) 1 alpha subcomplex, 4, 9kDa
hs.352768	5.61e-20	4.08587e-19	31	33	8.127	Proteasome (prosome, macropain) subunit, beta type, 1
hs.381061	3.45e-19	2.49066e-18	103	59	20.57	Ribosomal protein L19
hs.270291	1.52e-18	1.08779e-17	70	47	14.86	Actinin, alpha 4
hs.90443	5.17e-18	3.66803e-17	0	12	1.524	NADH dehydrogenase (ubiquinone) Fe-S protein 8, 23kDa (NADH-coenzyme Q reductase)
hs.380953	7.18e-18	5.04262e-17	15	23	4.826	Ribosomal protein L38
hs.564847	7.23e-18	5.04262e-17	2	14	2.032	Small nuclear ribonucleoprotein polypeptide N
hs.643483	4.06e-17	2.80788e-16	5	16	2.667	Calmodulin 2 (phosphorylase kinase, delta)
hs.370581	1.67e-16	1.14534e-15	0	11	1.397	CAP, adenylate cyclase-associated protein 1 (yeast)
hs.521487	4.48e-16	3.04714e-15	16	22	4.826	Transmembrane protein 66
hs.477028	1.01e-15	6.81336e-15	44	34	9.905	Ribosomal protein L24
hs.75189	1.23e-15	8.16363e-15	25	26	6.476	Death-associated protein
hs.50823	1.23e-15	8.16363e-15	25	26	6.476	Aryl-hydrocarbon receptor repressor
hs.493796	1.47e-15	9.67848e-15	23	25	6.095	RUN and SH3 domain containing 2
hs.83381	1.76e-15	1.14959e-14	76	45	15.37	Guanine nucleotide binding protein (G protein), gamma 11
hs.632406	3.83e-15	2.48196e-14	3	13	2.032	ATPase, H+ transporting, lysosomal 21kDa, V0 subunit b
hs.534404	8.4e-15	5.40094e-14	456	139	75.56	Ribosomal protein L10
hs.595071	1.26e-14	8.0386e-14	25	25	6.35	Glucosidase, alpha; neutral AB
hs.370771	2.02e-14	1.27882e-13	35	29	8.127	Cyclin-dependent kinase inhibitor 1A (p21, Cip1)
hs.304613	2.11e-14	1.3256e-13	15	20	4.445	NADH dehydrogenase (ubiquinone) 1 beta subcomplex, 4, 15kDa
hs.368149	4.25e-14	2.64981e-13	52	35	11.05	Chaperonin containing TCP1, subunit 7 (eta)
hs.356502	5.01e-14	3.10017e-13	58	37	12.06	Ribosomal protein, large, P1
hs.632296	9.99e-14	6.13565e-13	3	12	1.905	PDGFA associated protein 1
hs.530096	1.59e-13	9.69311e-13	57	36	11.81	Eukaryotic translation initiation factor 3, subunit I
hs.464472	2.41e-13	1.4584e-12	19	21	5.08	Myosin regulatory light chain MRLC2
hs.233952	2.88e-13	1.7301e-12	61	37	12.44	Proteasome (prosome, macropain) subunit, alpha type, 7
hs.190086	6.77e-13	4.03747e-12	45	31	9.651	Myosin regulatory light chain MRCL3
hs.699190	7.1e-13	4.20381e-12	95	47	18.03	Heterogeneous nuclear ribonucleoprotein A1
hs.632515	8.66e-13	5.05474e-12	18	20	4.826	Aurora kinase A interacting protein 1
hs.633514	8.66e-13	5.05474e-12	18	20	4.826	TIMP metallopeptidase inhibitor 2
hs.527971	1.3e-12	7.48182e-12	30	25	6.984	Nestin
hs.74405	1.3e-12	7.48182e-12	46	31	9.778	Tyrosine 3-monooxygenase/tryptophan 5-monooxygenase activation protein, theta polypeptide
hs.250723	1.91e-12	1.09162e-11	41	29	8.89	Matrix-remodelling associated 7
hs.515329	2.3e-12	1.30545e-11	91	45	17.27	Ribosomal protein L22
hs.1908	2.48e-12	1.39797e-11	65	37	12.95	Serglycin
hs.515003	2.85e-12	1.58483e-11	26	23	6.222	Chromosome 19 open reading frame 6
hs.77060	2.85e-12	1.58483e-11	26	23	6.222	Proteasome (prosome, macropain) subunit, beta type, 6
hs.529782	3.43e-12	1.89456e-11	15	18	4.191	Valosin-containing protein
hs.492407	5.77e-12	3.16581e-11	0	8	1.016	Tyrosine 3-monooxygenase/tryptophan 5-monooxygenase activation protein, zeta polypeptide
hs.567419	7.46e-12	4.06595e-11	20	20	5.08	Mannosyl (alpha-1,3-)-glycoprotein beta-1,4-N-acetylglucosaminyltransferase, isozyme B
hs.702021	1.13e-11	6.11836e-11	88	43	16.64	Heat shock 70kDa protein 8
hs.502659	2.01e-11	1.0812e-10	21	20	5.206	Ras homolog gene family, member C
hs.494173	7.69e-11	4.10966e-10	30	23	6.73	Annexin A1
hs.24379	3.37e-10	1.78936e-09	59	32	11.56	Trafficking protein particle complex 1
hs.501629	3.49e-10	1.8412e-09	17	17	4.318	Immediate early response 2
hs.7744	4.43e-10	2.32222e-09	15	16	3.937	NADH dehydrogenase (ubiquinone) flavoprotein 1, 51kDa
hs.443430	4.5e-10	2.34399e-09	41	26	8.508	Thioredoxin reductase 2
hs.282410	6.84e-10	3.54045e-09	114	47	20.44	Calmodulin 1 (phosphorylase kinase, delta)
hs.514196	8.31e-10	4.27446e-09	85	39	15.75	Ribosomal protein L27
hs.642813	9.88e-10	5.05046e-09	506	133	81.14	Vimentin
hs.505337	1.55e-09	7.87438e-09	59	31	11.43	Claudin 5 (transmembrane protein deleted in velocardiofacial syndrome)
hs.303084	4.19e-09	2.11556e-08	45	26	9.016	Apelin
hs.412370	4.68e-09	2.34856e-08	157	56	27.05	Ribosomal protein L9
hs.593920	2.79e-08	1.39162e-07	22	17	4.953	Dynein, light chain, roadblock-type 1
hs.248267	4.21e-08	2.08725e-07	137	49	23.62	Mercaptopyruvate sulfurtransferase
hs.510635	4.36e-08	2.14867e-07	15	14	3.683	Immunoglobulin heavy constant mu
hs.389107	4.73e-08	2.31714e-07	50	26	9.651	ATPase, H+ transporting, lysosomal 16kDa, V0 subunit c
hs.521056	6.13e-08	2.9852e-07	44	24	8.635	ATP synthase, H+ transporting, mitochondrial F0 complex, subunit F2
hs.289019	6.77e-08	3.27748e-07	83	35	14.98	Latent transforming growth factor beta binding protein 3
hs.179986	9.62e-08	4.60306e-07	21	16	4.699	Flotillin 1
hs.489284	9.62e-08	4.60306e-07	21	16	4.699	Actin related protein 2/3 complex, subunit 1B, 41kDa
hs.632403	2.2e-07	1.04057e-06	4	8	1.524	UDP-Gal:betaGlcNAc beta 1,4- galactosyltransferase, polypeptide 2
hs.509622	2.2e-07	1.04057e-06	4	8	1.524	Ral guanine nucleotide dissociation stimulator-like 2
hs.517617	3.81e-07	1.79179e-06	55	26	10.29	V-maf musculoaponeurotic fibrosarcoma oncogene homolog F (avian)
hs.111099	4.36e-07	2.0388e-06	29	18	5.968	AlkB, alkylation repair homolog 7 (E. coli)
hs.655455	4.5e-07	2.09237e-06	59	27	10.92	Poliovirus receptor-related 2 (herpesvirus entry mediator B)
hs.437277	5.7e-07	2.63545e-06	13	12	3.175	Sequestosome 1
hs.291212	1.13e-06	5.19547e-06	19	14	4.191	Tubulin folding cofactor A
hs.5062	1.23e-06	5.62383e-06	44	22	8.381	Tetraspanin 3
hs.147433	1.37e-06	6.22934e-06	14	12	3.302	Proliferating cell nuclear antigen
hs.324844	2.2e-06	9.94835e-06	87	33	15.24	Vitamin K epoxide reductase complex, subunit 1
hs.627962	2.35e-06	1.05111e-05	29	17	5.841	Glycosylphosphatidylinositol anchor attachment protein 1 homolog (yeast)
hs.479756	2.35e-06	1.05111e-05	29	17	5.841	Kinase insert domain receptor (a type III receptor tyrosine kinase)
hs.516157	2.95e-06	1.31235e-05	10	10	2.54	Methionine adenosyltransferase II, alpha
hs.488282	3.1e-06	1.37167e-05	36	19	6.984	Sec61 gamma subunit
hs.173840	3.81e-06	1.67681e-05	4	7	1.397	Endothelial cell adhesion molecule
hs.695973	4.28e-06	1.87364e-05	21	14	4.445	Heterogeneous nuclear ribonucleoprotein K
hs.436873	4.74e-06	2.06403e-05	66	27	11.81	Integrin, alpha V (vitronectin receptor, alpha polypeptide, antigen CD51)
hs.2795	5.05e-06	2.18745e-05	44	21	8.254	Lactate dehydrogenase A
hs.690198	7.43e-06	3.18484e-05	45	21	8.381	Cell division cycle 42 (GTP binding protein, 25kDa)
hs.146602	7.43e-06	3.18484e-05	45	21	8.381	Ubiquinol-cytochrome c reductase, complex III subunit VII, 9.5kDa
hs.78466	7.68e-06	3.25806e-05	25	15	5.08	Proteasome (prosome, macropain) 26S subunit, non-ATPase, 8
hs.523852	7.68e-06	3.25806e-05	25	15	5.08	Cyclin D1
hs.645283	9.54e-06	4.00583e-05	53	23	9.651	Reticulon 4
hs.433901	9.54e-06	4.00583e-05	53	23	9.651	Cytochrome c oxidase subunit 8A (ubiquitous)
hs.290758	1.3e-05	5.43096e-05	26	15	5.206	Damage-specific DNA binding protein 1, 127kDa
hs.477789	1.33e-05	5.52823e-05	54	23	9.778	ATPase, Na+/K+ transporting, beta 3 polypeptide
hs.131255	1.35e-05	5.58317e-05	43	20	8	Ubiquinol-cytochrome c reductase binding protein
hs.461379	1.39e-05	5.71985e-05	20	13	4.191	GABA(A) receptor-associated protein-like 2
hs.439726	2.15e-05	8.80323e-05	27	15	5.333	Laminin, beta 2 (laminin S)
hs.171626	2.23e-05	9.08559e-05	15	11	3.302	S-phase kinase-associated protein 1
hs.89545	2.37e-05	9.60842e-05	24	14	4.826	Proteasome (prosome, macropain) subunit, beta type, 4
hs.380774	2.49e-05	0.000100454	34	17	6.476	DEAD (Asp-Glu-Ala-Asp) box polypeptide 3, X-linked
hs.8102	3.75e-05	0.000149818	35	17	6.603	Ribosomal protein S20
hs.519320	3.75e-05	0.000149818	35	17	6.603	Voltage-dependent anion channel 1
hs.432485	3.94e-05	0.000156648	46	20	8.381	Ribosomal protein L36a
hs.449909	4.48e-05	0.000177262	122	38	20.32	Ribosomal protein SA
hs.130293	4.55e-05	0.00017917	32	16	6.095	Cisplatin resistance-associated overexpressed protein
hs.79625	4.77e-05	0.000186939	100	33	16.89	Chromosome 20 open reading frame 149
hs.433759	7.56e-05	0.000294876	48	20	8.635	Barrier to autointegration factor 1
hs.76753	7.86e-05	0.000303699	20	12	4.064	Endoglin (Osler-Rendu-Weber syndrome 1)
hs.114286	7.86e-05	0.000303699	20	12	4.064	CD9 molecule
hs.584909	7.92e-05	0.000304587	64	24	11.17	SCAN domain containing 1
hs.351875	8.09e-05	0.000309678	17	11	3.556	Cytochrome c oxidase subunit VIc
hs.1342	9.09e-05	0.000346346	41	18	7.492	Cytochrome c oxidase subunit Vb
hs.20716	9.99e-05	0.000378883	9	8	2.159	Translocase of inner mitochondrial membrane 17 homolog A (yeast)
hs.469473	0.000117	0.000441702	225	58	35.94	Ribosomal protein L31
hs.523836	0.000127	0.000477265	96	31	16.13	Glutathione S-transferase pi
hs.436687	0.000154	0.0005761	28	14	5.333	SET nuclear oncogene
hs.654634	0.000203	0.000752563	5	6	1.397	CDC42 binding protein kinase beta (DMPK-like)
hs.528305	0.000203	0.000752563	5	6	1.397	DEAD (Asp-Glu-Ala-Asp) box polypeptide 17
hs.118110	0.000211	0.000778713	36	16	6.603	Bone marrow stromal cell antigen 2
hs.155218	0.000223	0.000812075	10	8	2.286	Heterogeneous nuclear ribonucleoprotein U-like 1
hs.406013	0.000223	0.000812075	10	8	2.286	Keratin 18
hs.78771	0.000223	0.000812075	10	8	2.286	Phosphoglycerate kinase 1
hs.111903	0.000231	0.000837502	29	14	5.46	Fc fragment of IgG, receptor, transporter, alpha
hs.460574	0.000261	0.000938004	16	10	3.302	Hypothetical protein BC017488
hs.69855	0.000261	0.000938004	16	10	3.302	Cold shock domain containing E1, RNA-binding
hs.631614	0.000283	0.00101265	26	13	4.953	Family with sequence similarity 32, member A
hs.524219	0.000287	0.00102252	65	23	11.17	Triosephosphate isomerase 1
hs.77422	0.000296	0.00105003	37	16	6.73	Proteolipid protein 2 (colonic epithelium-enriched)
hs.132497	0.00034	0.00120094	30	14	5.587	Prion protein interacting protein
hs.172772	0.000384	0.00135056	62	22	10.67	Transcription elongation factor B (SIII), polypeptide 2 (18kDa, elongin B)
hs.339278	0.000429	0.00150241	50	19	8.762	Coatomer protein complex, subunit beta 1
hs.107003	0.000449	0.00156579	816	161	124.1	Cyclin B1 interacting protein 1
hs.282901	0.000475	0.00164947	14	9	2.921	RNA binding motif protein 39
hs.356061	0.000535	0.00185002	35	15	6.35	Microtubule-associated protein 1 light chain 3 beta
hs.272062	0.000559	0.00192492	51	19	8.89	Protein tyrosine phosphatase, receptor type, F
hs.485041	0.000566	0.00194091	6	6	1.524	Tripartite motif-containing 26
hs.82793	0.000632	0.00215824	21	11	4.064	Proteasome (prosome, macropain) subunit, beta type, 3
hs.654559	0.000645	0.00219353	91	28	15.11	Heterogeneous nuclear ribonucleoprotein L
hs.655969	0.000793	0.002653	9	7	2.032	Ets2 repressor factor
hs.292078	0.000793	0.002653	9	7	2.032	La ribonucleoprotein domain family, member 1
hs.643565	0.000793	0.002653	9	7	2.032	LAG1 homolog, ceramide synthase 2
hs.253197	0.000793	0.002653	9	7	2.032	Poly(A)-specific ribonuclease (deadenylation nuclease)
hs.301404	0.00126	0.0041983	30	13	5.46	RNA binding motif (RNP1, RRM) protein 3
hs.652114	0.0013	0.00431411	1965	345	293.3	Ribosomal protein L28
hs.524116	0.00143	0.00472647	68	22	11.43	Neurogranin (protein kinase C substrate, RC3)
hs.631590	0.00148	0.00487216	55	19	9.397	Striatin, calmodulin binding protein 4
hs.140452	0.00167	0.00547574	47	17	8.127	Mannose-6-phosphate receptor binding protein 1
hs.654544	0.00174	0.00568262	43	16	7.492	Phosphodiesterase 6B, cGMP-specific, rod, beta (congenital stationary night blindness 3, autosomal dominant)
hs.460141	0.00203	0.00660352	199	48	31.37	NODAL modulator 2
hs.520070	0.00269	0.00871602	21	10	3.937	CutA divalent cation tolerance homolog (E. coli)
hs.502705	0.00281	0.00906914	8	6	1.778	PRP19/PSO4 pre-mRNA processing factor 19 homolog (S. cerevisiae)
hs.525704	0.00285	0.0091623	11	7	2.286	Jun oncogene
hs.274873	0.00389	0.0124571	22	10	4.064	Cysteinyl-tRNA synthetase
hs.522373	0.00407	0.012983	38	14	6.603	Gelsolin (amyloidosis, Finnish type)
hs.546303	0.00417	0.0132506	26	11	4.699	Suppression of tumorigenicity 13 (colon carcinoma) (Hsp70 interacting protein)
hs.491440	0.00421	0.0133263	60	19	10.03	Protein phosphatase 2 (formerly 2A), catalytic subunit, beta isoform
hs.1239	0.00492	0.015514	176	42	27.68	Alanyl (membrane) aminopeptidase (aminopeptidase N, aminopeptidase M, microsomal aminopeptidase, CD13, p150)
hs.508848	0.0055	0.0172767	23	10	4.191	Heterogeneous nuclear ribonucleoprotein C (C1/C2)
hs.651923	0.00569	0.0178056	100	27	16.13	Calponin 2
hs.174050	0.00619	0.0192969	81	23	13.21	Endothelial differentiation-related factor 1
hs.517622	0.00721	0.0223918	20	9	3.683	Unc-84 homolog B (C. elegans)
hs.504687	0.0073	0.0225861	63	19	10.41	Myosin, light chain 9, regulatory
hs.519909	0.0076	0.0234262	24	10	4.318	Myristoylated alanine-rich protein kinase C substrate
hs.496487	0.0092	0.0282522	55	17	9.143	Activating transcription factor 4 (tax-responsive enhancer element B67)
hs.943	0.0103	0.0315126	42	14	7.111	Interleukin 32
hs.438678	0.011	0.0335296	100	26	16	Transaldolase 1
hs.396644	0.0122	0.0370502	2	3	0.635	Poly(A) binding protein interacting protein 2
hs.250899	0.013	0.0393346	30	11	5.206	Heat shock factor binding protein 1
hs.4055	0.0134	0.0403963	18	8	3.302	Kruppel-like factor 6
hs.518731	0.0173	0.0519631	40	13	6.73	Ubiquitin carboxyl-terminal esterase L1 (ubiquitin thiolesterase)
hs.508266	0.0183	0.0547669	5	4	1.143	COMM domain containing 6
hs.405144	0.0186	0.055463	19	8	3.429	Splicing factor, arginine/serine-rich 3
hs.525600	0.0191	0.0567484	36	12	6.095	Heat shock protein 90kDa alpha (cytosolic), class A member 1
hs.515053	0.0208	0.061577	181	40	28.06	Amino-terminal enhancer of split
hs.523145	0.021	0.0619462	32	11	5.46	Dolichyl-diphosphooligosaccharide-protein glycosyltransferase
hs.271135	0.0217	0.0637825	65	18	10.54	ATP synthase, H+ transporting, mitochondrial F1 complex, gamma polypeptide 1
hs.75348	0.0242	0.0708776	24	9	4.191	Proteasome (prosome, macropain) activator subunit 1 (PA28 alpha)
hs.434937	0.0249	0.0726691	61	17	9.905	Peptidylprolyl isomerase B (cyclophilin B)
hs.591785	0.0252	0.0732848	20	8	3.556	Immediate early response 3
hs.247362	0.0255	0.0738961	42	13	6.984	Dimethylarginine dimethylaminohydrolase 2
hs.502872	0.0261	0.0753695	33	11	5.587	Mitogen-activated protein kinase kinase kinase 11
hs.8036	0.0342	0.0984147	6	4	1.27	Transmembrane protein 205
hs.522401	0.043	0.123307	22	8	3.81	Family with sequence similarity 129, member B
hs.511251	0.0468	0.133738	14	6	2.54	Sulfide quinone reductase-like (yeast)
hs.362728	0.0471	0.134129	36	11	5.968	15 kDa selenoprotein
hs.485262	0.0506	0.143599	51	14	8.254	Mitochondrial carrier homolog 1 (C. elegans)
hs.534453	0.0513	0.145086	98	23	15.37	NADH dehydrogenase (ubiquinone) 1 alpha subcomplex, 13
hs.414565	0.054	0.152199	217	44	33.14	Chloride intracellular channel 1
hs.279929	0.0546	0.153365	23	8	3.937	Transmembrane emp24 protein transport domain containing 9
hs.370504	0.0561	0.157042	324	62	49.02	Ribosomal protein S15a
hs.364980	0.0568	0.158462	7	4	1.397	Serine/threonine/tyrosine interacting protein
hs.480073	0.0605	0.168215	28	9	4.699	Heterogeneous nuclear ribonucleoprotein D (AU-rich element RNA binding protein 1, 37kDa)
hs.181163	0.0633	0.175407	15	6	2.667	High-mobility group nucleosomal binding domain 2
hs.280342	0.0638	0.176199	11	5	2.032	Protein kinase, cAMP-dependent, regulatory, type I, alpha (tissue specific extinguisher 1)
hs.481571	0.066	0.181666	58	15	9.27	Ubiquinol-cytochrome c reductase hinge protein
hs.523774	0.0674	0.184901	4	3	0.889	EH-domain containing 1
hs.76686	0.0683	0.186747	140	30	21.59	Glutathione peroxidase 1
hs.213088	0.0866	0.234447	8	4	1.524	Carbohydrate (chondroitin 4) sulfotransferase 12
hs.433291	0.0866	0.234447	8	4	1.524	ARD1 homolog A, N-acetyltransferase (S. cerevisiae)
hs.631750	0.0866	0.234447	8	4	1.524	Proline rich 11
hs.152913	0.0881	0.236949	12	5	2.159	Endomucin
hs.110445	0.0881	0.236949	12	5	2.159	Shwachman-Bodian-Diamond syndrome
hs.446017	0.0904	0.242343	121	26	18.67	WD repeat and SOCS box-containing 1
hs.155742	0.0947	0.253046	21	7	3.556	Glyoxylate reductase/hydroxypyruvate reductase
hs.699247	0.104	0.276103	78	18	12.19	Cysteine rich transmembrane BMP regulator 1 (chordin-like)
hs.530687	0.104	0.276103	31	9	5.08	Ribonuclease/angiogenin inhibitor 1
hs.511096	0.105	0.277862	36	10	5.841	Rtf1, Paf1/RNA polymerase II complex component, homolog (S. cerevisiae)
hs.433529	0.107	0.282247	152	31	23.24	Ribosomal protein S11
hs.433419	0.109	0.286604	84	19	13.08	Cytochrome c oxidase subunit IV isoform 1
hs.79402	0.117	0.306659	13	5	2.286	Polymerase (RNA) II (DNA directed) polypeptide C, 33kDa
hs.75227	0.121	0.316137	27	8	4.445	NADH dehydrogenase (ubiquinone) 1 alpha subcomplex, 9, 39kDa
hs.306425	0.123	0.319334	9	4	1.651	Inhibitor of Bruton agammaglobulinemia tyrosine kinase
hs.702066	0.123	0.319334	9	4	1.651	Nuclear casein kinase and cyclin-dependent kinase substrate 1
hs.335057	0.125	0.322492	80	18	12.44	Septin 2
hs.252180	0.125	0.322492	69	16	10.79	Dysferlin, limb girdle muscular dystrophy 2B (autosomal recessive)
hs.159161	0.128	0.3292	149	30	22.73	Rho GDP dissociation inhibitor (GDI) alpha
hs.140903	0.136	0.348685	43	11	6.857	Mindbomb homolog 1 (Drosophila)
hs.79081	0.143	0.365494	28	8	4.572	Protein phosphatase 1, catalytic subunit, gamma isoform
hs.591863	0.15	0.381019	14	5	2.413	Frizzled homolog 6 (Drosophila)
hs.655672	0.15	0.381019	14	5	2.413	Rho GTPase activating protein 22
hs.54277	0.152	0.384911	134	27	20.44	Family with sequence similarity 50, member A
hs.149035	0.16	0.403926	129	26	19.68	SH3 and multiple ankyrin repeat domains 3
hs.473761	0.166	0.417754	72	16	11.17	Reticulon 3
hs.154210	0.167	0.417754	24	7	3.937	Endothelial differentiation, sphingolipid G-protein-coupled receptor, 1
hs.171695	0.167	0.417754	10	4	1.778	Dual specificity phosphatase 1
hs.18103	0.174	0.433945	6	3	1.143	Zinc finger protein 260
hs.501200	0.187	0.464958	35	9	5.587	Regulator of G-protein signaling 10
hs.488181	0.193	0.478431	30	8	4.826	Oxoglutarate (alpha-ketoglutarate) dehydrogenase (lipoamide)
hs.131711	0.195	0.481937	20	6	3.302	Dihydrolipoamide dehydrogenase
hs.482562	0.216	0.53224	11	4	1.905	Coagulation factor II (thrombin) receptor
hs.413812	0.227	0.557675	99	20	15.11	Ras-related C3 botulinum toxin substrate 1 (rho family, small GTP binding protein Rac1)
hs.119251	0.228	0.558464	42	10	6.603	Ubiquinol-cytochrome c reductase core protein I
hs.11417	0.246	0.600766	71	15	10.92	Rab acceptor 1 (prenylated)
hs.514174	0.257	0.625772	149	28	22.48	Junction plakoglobin
hs.173705	0.27	0.655487	22	6	3.556	HCV F-transactivated protein 1
hs.75056	0.275	0.665662	96	19	14.6	Translocase of inner mitochondrial membrane 13 homolog (yeast)
hs.6396	0.297	0.716806	28	7	4.445	Jumping translocation breakpoint
hs.183684	0.315	0.758026	34	8	5.333	Eukaryotic translation initiation factor 4 gamma, 2
hs.499960	0.323	0.772759	18	5	2.921	SAR1 gene homolog A (S. cerevisiae)
hs.3887	0.323	0.772759	18	5	2.921	Proteasome (prosome, macropain) 26S subunit, non-ATPase, 1
hs.530227	0.329	0.784832	13	4	2.159	Heat shock transcription factor 1
hs.431668	0.331	0.787321	75	15	11.43	Cytochrome c oxidase subunit Vib polypeptide 1 (ubiquitous)
hs.192374	0.334	0.792167	29	7	4.572	Heat shock protein 90kDa beta (Grp94), member 1
hs.705420	0.361	0.851298	41	9	6.35	Leucine rich repeat containing 8 family, member A
hs.411490	0.361	0.851298	41	9	6.35	Family with sequence similarity 36, member A
hs.699155	0.366	0.860623	113	21	17.02	Calnexin
hs.80919	0.368	0.86286	47	10	7.238	Synaptophysin-like 1
hs.504895	0.373	0.872099	19	5	3.048	Serine/threonine kinase receptor associated protein
hs.524214	0.386	0.899938	36	8	5.587	Myeloid leukemia factor 2
hs.16695	0.39	0.906695	14	4	2.286	Ubiquitin-like modifier activating enzyme 7
hs.150540	0.4	0.927324	48	10	7.365	Lipase maturation factor 2
hs.515487	0.404	0.933966	60	12	9.143	Calmodulin 3 (phosphorylase kinase, delta)
hs.25348	0.43	0.991289	43	9	6.603	Vesicle-associated membrane protein 2 (synaptobrevin 2)
hs.151536	0.446	1	26	6	4.064	RAB13, member RAS oncogene family
hs.440382	0.454	1	15	4	2.413	Tripartite motif-containing 27
hs.646346	0.454	1	15	4	2.413	Growth arrest-specific 6
hs.77768	0.454	1	15	4	2.413	DnaJ (Hsp40) homolog, subfamily B, member 2
hs.5158	0.456	1	130	23	19.43	Integrin-linked kinase-2
hs.590937	0.463	1	38	8	5.841	DEAD (Asp-Glu-Ala-Asp) box polypeptide 52
hs.180909	0.465	1	56	11	8.508	Peroxiredoxin 1
hs.584801	0.465	1	44	9	6.73	Splicing factor, arginine/serine-rich 2
hs.78601	0.489	1	69	13	10.41	Uroporphyrinogen decarboxylase
hs.74471	0.489	1	119	21	17.78	Gap junction protein, alpha 1, 43kDa
hs.591605	0.493	1	63	12	9.524	Transmembrane BAX inhibitor motif containing 1
hs.274772	0.494	1	27	6	4.191	Chromosome 15 open reading frame 15
hs.518060	0.494	1	27	6	4.191	ADP-ribosylation-like factor 6 interacting protein 5
hs.527105	0.5	1	33	7	5.08	Heterogeneous nuclear ribonucleoprotein D-like
hs.284292	0.5	1	33	7	5.08	Ubiquinol-cytochrome c reductase complex (7.2 kD)
hs.132858	0.519	1	16	4	2.54	RAP1, GTP-GDP dissociation stimulator 1
hs.491745	0.519	1	16	4	2.54	Transcription elongation factor A (SII), 1
hs.426296	0.542	1	28	6	4.318	Chromosome 10 open reading frame 104
hs.125898	0.542	1	28	6	4.318	GNAS complex locus
hs.388739	0.562	1	11	3	1.778	X-ray repair complementing defective repair in Chinese hamster cells 5 (double-strand-break rejoining; Ku autoantigen, 80kDa)
hs.474737	0.585	1	17	4	2.667	Apolipoprotein L, 3
hs.15738	0.589	1	35	7	5.333	RAB7A, member RAS oncogene family
hs.90753	0.592	1	23	5	3.556	HIV-1 Tat interactive protein 2, 30kDa
hs.525629	0.592	1	23	5	3.556	Metastasis associated 1
hs.517307	0.626	1	223	36	32.89	Myxovirus (influenza virus) resistance 1, interferon-inducible protein p78 (mouse)
hs.591582	0.648	1	24	5	3.683	Vacuolar protein sorting 24 homolog (S. cerevisiae)
hs.301412	0.654	1	49	9	7.365	Ubiquitin-fold modifier conjugating enzyme 1
hs.511425	0.667	1	43	8	6.476	Signal recognition particle 9kDa
hs.303649	0.68	1	37	7	5.587	Chemokine (C-C motif) ligand 2
hs.523004	0.689	1	95	16	14.1	Prosaposin (variant Gaucher disease and variant metachromatic leukodystrophy)
hs.705465	0.694	1	50	9	7.492	Cancer susceptibility candidate 3
hs.408054	0.7	1	414	64	60.7	Ribosomal protein L12
hs.528572	0.709	1	44	8	6.603	Sorbin and SH3 domain containing 3
hs.533273	0.714	1	109	18	16.13	Ubiquitin-like modifier activating enzyme 1
hs.298280	0.717	1	19	4	2.921	ATP synthase, H+ transporting, mitochondrial F1 complex, alpha subunit 1, cardiac muscle
hs.164853	0.742	1	32	6	4.826	Ubiquitin-conjugating enzyme E2E 1 (UBC4/5 homolog, yeast)
hs.370895	0.751	1	45	8	6.73	Ribophorin II
hs.443831	0.753	1	58	10	8.635	Programmed cell death 5
hs.573688	0.757	1	157	25	23.11	Peroxiredoxin 6
hs.446149	0.761	1	26	5	3.937	Lactate dehydrogenase B
hs.279953	0.762	1	91	15	13.46	Epsin 1
hs.157160	0.782	1	20	4	3.048	Mitochondrial ribosomal protein S34
hs.505004	0.804	1	14	3	2.159	Transcription elongation factor A (SII), 2
hs.390594	0.804	1	14	3	2.159	Solute carrier family 7, (cationic amino acid transporter, y+ system) member 11
hs.268573	0.817	1	27	5	4.064	Glutathione S-transferase theta 1
hs.96996	0.817	1	27	5	4.064	Heterogeneous nuclear ribonucleoprotein A0
hs.413359	0.837	1	41	6	5.968	Chromosome 7 open reading frame 47
hs.181244	0.839	1	107	17	15.75	Major histocompatibility complex, class I, A
hs.587979	0.842	1	34	6	5.08	Prostate tumor overexpressed gene 1
hs.120323	0.842	1	34	6	5.08	Viral DNA polymerase-transactivated protein 6
hs.58488	0.85	1	19	3	2.794	Catenin (cadherin-associated protein), alpha-like 1
hs.442138	0.85	1	19	3	2.794	Widely interspaced zinc finger motifs
hs.471933	0.858	1	202	31	29.59	FK506 binding protein 1A, 12kDa
hs.282997	0.86	1	41	7	6.095	Glucosidase, beta; acid, pseudogene
hs.808	0.874	1	33	5	4.826	Heterogeneous nuclear ribonucleoprotein F
hs.75069	0.88	1	15	3	2.286	Serine hydroxymethyltransferase 2 (mitochondrial)
hs.590908	0.887	1	54	8	7.873	ATPase inhibitory factor 1
hs.489287	0.889	1	55	9	8.127	Cleavage and polyadenylation specific factor 4, 30kDa
hs.54673	0.89	1	35	6	5.206	Tumor necrosis factor (ligand) superfamily, member 12
hs.405880	0.907	1	22	4	3.302	Mitochondrial ribosomal protein S21
hs.589427	0.909	1	69	11	10.16	Chromatin modifying protein 1A
hs.515550	0.914	1	158	23	22.98	Chromosome 19 open reading frame 63
hs.254042	0.924	1	46	7	6.73	HLA-B associated transcript 1
hs.381126	0.936	1	63	10	9.27	Ribosomal protein S14
hs.484363	0.939	1	143	21	20.83	Ring finger protein 130
hs.445570	0.943	1	104	16	15.24	CD63 molecule
hs.407995	0.955	1	467	68	67.94	Macrophage migration inhibitory factor (glycosylation-inhibiting factor)
hs.506748	0.963	1	52	8	7.62	Hepatoma-derived growth factor (high-mobility group protein 1-like)
hs.211914	0.965	1	57	9	8.381	NADH dehydrogenase (ubiquinone) Fe-S protein 7, 20kDa (NADH-coenzyme Q reductase)
hs.473296	0.966	1	45	7	6.603	Tumor protein D52-like 2
hs.546271	0.975	1	24	4	3.556	Poly(rC) binding protein 2
hs.85155	0.977	1	71	11	10.41	Zinc finger protein 36, C3H type-like 1
hs.90093	0.978	1	30	5	4.445	Heat shock 70kDa protein 4
hs.350364	0.979	1	17	3	2.54	Family with sequence similarity 120A opposite strand
hs.502	0.979	1	17	3	2.54	Transporter 2, ATP-binding cassette, sub-family B (MDR/TAP)
hs.2780	0.995	1	99	15	14.48	Jun D proto-oncogene
hs.515517	1	1	353	28	48.38	Ribosomal protein L18
hs.546283	1	1	484	37	66.16	Ribosomal protein L6
hs.406510	1	1	82	5	11.05	ATP synthase, H+ transporting, mitochondrial F1 complex, beta polypeptide
hs.371889	1	1	123	12	17.14	ATPase, Na+/K+ transporting, alpha 1 polypeptide
hs.429608	1	1	107	12	15.11	Receptor accessory protein 5
hs.654540	1	1	483	14	63.11	Basal cell adhesion molecule (Lutheran blood group)
hs.374503	1	1	62	9	9.016	Mortality factor 4 like 1
hs.118725	1	1	38	5	5.46	Selenophosphate synthetase 2
hs.520943	1	1	157	14	21.71	Eukaryotic translation initiation factor 4H
hs.323342	1	1	978	3	124.6	Actin related protein 2/3 complex, subunit 4, 20kDa
hs.17466	1	1	482	3	61.59	Retinoic acid receptor responder (tazarotene induced) 3
hs.502876	1	1	245	12	32.64	Ras homolog gene family, member B
hs.634522	1	1	54	7	7.746	Cold inducible RNA binding protein
hs.647041	1	1	1072	20	138.7	General transcription factor II, i
hs.530331	1	1	50	3	6.73	Pyruvate dehydrogenase (lipoamide) alpha 1
hs.465985	1	1	509	8	65.65	ArsA arsenite transporter, ATP-binding, homolog 1 (bacterial)
hs.584884	1	1	43	4	5.968	ATPase, Ca++ transporting, type 2C, member 1
hs.479634	1	1	98	3	12.83	Solute carrier family 30 (zinc transporter), member 9
hs.445203	1	1	130	3	16.89	DnaJ (Hsp40) homolog, subfamily A, member 1
hs.523829	1	1	43	3	5.841	Polymerase (DNA-directed), delta 4
hs.655605	1	1	71	3	9.397	CDNA: FLJ22522 fis, clone HRC12491
hs.458485	1	1	268	28	37.59	ISG15 ubiquitin-like modifier
hs.75864	1	1	23	3	3.302	Lectin, mannose-binding 2
hs.12272	1	1	52	7	7.492	Beclin 1, autophagy related
hs.109760	1	1	111	6	14.86	NADH dehydrogenase (ubiquinone) 1 beta subcomplex, 3, 12kDa
hs.179260	1	1	23	3	3.302	Chromosome 14 open reading frame 4
hs.470907	1	1	93	6	12.57	Adenylate kinase 2
hs.513913	1	1	644	3	82.16	Dullard homolog (Xenopus laevis)
hs.369430	1	1	105	4	13.84	Peptidylglycine alpha-amidating monooxygenase
hs.474751	1	1	187	19	26.16	Myosin, heavy chain 9, non-muscle
hs.489615	1	1	76	6	10.41	Nicotinamide phosphoribosyltransferase
hs.97858	1	1	41	3	5.587	Kinesin family member 1B
hs.534373	1	1	1425	151	200.1	Vesicle-associated membrane protein 8 (endobrevin)
hs.200804	1	1	590	3	75.3	Syndecan binding protein (syntenin)
hs.465885	1	1	480	4	61.46	Interleukin enhancer binding factor 3, 90kDa
hs.8578	1	1	25	3	3.556	Rap guanine nucleotide exchange factor (GEF) 3
hs.136309	1	1	80	3	10.54	SH3-domain GRB2-like endophilin B1
hs.699288	1	1	117	3	15.24	Neural precursor cell expressed, developmentally down-regulated 9
hs.571177	1	1	108	4	14.22	Synaptotagmin binding, cytoplasmic RNA interacting protein
hs.515536	1	1	176	24	25.4	Related RAS viral (r-ras) oncogene homolog
hs.203717	1	1	409	12	53.46	Fibronectin 1
hs.465542	1	1	1598	18	205.2	Family with sequence similarity 108, member A1
hs.356190	1	1	113	5	14.98	Ubiquitin B
hs.474233	1	1	68	3	9.016	Chromosome 22 open reading frame 25
hs.472564	1	1	30	4	4.318	Chromosome 20 open reading frame 52
hs.420559	1	1	108	7	14.6	Phosphatidylserine decarboxylase
hs.444600	1	1	68	5	9.27	BolA homolog 2 (E. coli)
hs.469925	1	1	406	21	54.22	Family with sequence similarity 128, member B
hs.520967	1	1	85	6	11.56	Malate dehydrogenase 2, NAD (mitochondrial)
hs.472558	1	1	154	13	21.21	ERGIC and golgi 3
hs.76394	1	1	122	14	17.27	Enoyl Coenzyme A hydratase, short chain, 1, mitochondrial
hs.310645	1	1	631	5	80.76	RAB1A, member RAS oncogene family
hs.491988	1	1	427	9	55.37	Translocation associated membrane protein 1
hs.134623	1	1	51	7	7.365	Ring finger protein 7
hs.481980	1	1	46	4	6.35	Disabled homolog 2, mitogen-responsive phosphoprotein (Drosophila)
hs.652282	1	1	242	4	31.24	Cathepsin A
hs.653265	1	1	477	12	62.1	Peptidyl-tRNA hydrolase 1 homolog (S. cerevisiae)
hs.334534	1	1	169	7	22.35	Glucosamine (N-acetyl)-6-sulfatase (Sanfilippo disease IIID)
hs.90061	1	1	365	4	46.86	Progesterone receptor membrane component 1
hs.50425	1	1	136	14	19.05	Prostaglandin E synthase 3 (cytosolic)
hs.695	1	1	117	13	16.51	Cystatin B (stefin B)
hs.3416	1	1	132	12	18.29	Adipose differentiation-related protein
hs.632486	1	1	57	5	7.873	Myeloid cell leukemia sequence 1 (BCL2-related)
hs.461420	1	1	42	4	5.841	Methionine sulfoxide reductase B2
hs.108029	1	1	1038	5	132.4	SH3 domain binding glutamic acid-rich protein like
hs.533287	1	1	115	4	15.11	WW domain binding protein 5
hs.42806	1	1	320	3	41.02	Stromal cell derived factor 4
hs.654422	1	1	3312	12	422.1	Tubulin, alpha 1a
hs.530443	1	1	50	4	6.857	Hypothetical LOC387763
hs.326387	1	1	389	9	50.54	Mortality factor 4 like 2
hs.91747	1	1	116	8	15.75	Profilin 2
hs.536663	1	1	121	17	17.52	Integrin, beta 5
hs.464210	1	1	125	7	16.76	Synaptogyrin 2
hs.631604	1	1	28	4	4.064	Suppressor of Ty 5 homolog (S. cerevisiae)
hs.517438	1	1	44	3	5.968	Activating signal cointegrator 1 complex subunit 2
hs.654552	1	1	76	3	10.03	KDEL (Lys-Asp-Glu-Leu) endoplasmic reticulum protein retention receptor 2
hs.513867	1	1	41	4	5.714	Integrin, alpha E (antigen CD103, human mucosal lymphocyte antigen 1; alpha polypeptide)
hs.515846	1	1	259	9	34.03	RuvB-like 2 (E. coli)
hs.533985	1	1	525	10	67.94	Exocyst complex component 7
hs.201034	1	1	804	30	105.9	Netrin 4
hs.494186	1	1	54	7	7.746	Chromosome 9 open reading frame 95
hs.109672	1	1	117	3	15.24	ST6 (alpha-N-acetyl-neuraminyl-2,3-beta-galactosyl-1,3)-N-acetylgalactosaminide alpha-2,6-sialyltransferase 6
hs.515162	1	1	1843	9	235.2	Calreticulin
hs.322852	1	1	318	4	40.89	Growth arrest-specific 2 like 1
hs.517601	1	1	716	3	91.3	Ras-related C3 botulinum toxin substrate 2 (rho family, small GTP binding protein Rac2)
hs.590909	1	1	30	3	4.191	WAS protein family, member 2
hs.374191	1	1	372	6	48	Leprecan-like 1
hs.150136	1	1	62	6	8.635	Mitogen-activated protein kinase 7
hs.479808	1	1	608	31	81.14	Insulin-like growth factor binding protein 7
hs.446459	1	1	77	4	10.29	Synaptonemal complex protein SC65
hs.156367	1	1	423	40	58.8	Ribosomal protein S29
hs.546259	1	1	1098	4	139.9	H3 histone, family 3A
hs.406683	1	1	551	36	74.54	Ribosomal protein S15
hs.198269	1	1	365	30	50.16	NADH dehydrogenase (ubiquinone) 1 alpha subcomplex, 3, 9kDa
hs.534309	1	1	231	11	30.73	Cysteine-rich protein 2
hs.655788	1	1	38	5	5.46	NADH dehydrogenase (ubiquinone) 1 beta subcomplex, 2, 8kDa
hs.28491	1	1	48	5	6.73	Spermidine/spermine N1-acetyltransferase 1
hs.515642	1	1	44	5	6.222	Glycoprotein, synaptic 2
hs.435255	1	1	191	5	24.89	UBX domain containing 1
hs.355934	1	1	88	8	12.19	Splicing factor proline/glutamine-rich (polypyrimidine tract binding protein associated)
hs.397705	1	1	181	9	24.13	Calmodulin binding transcription activator 1
hs.226117	1	1	109	3	14.22	H1 histone family, member 0
hs.372331	1	1	96	3	12.57	Spectrin, alpha, non-erythrocytic 1 (alpha-fodrin)
hs.515542	1	1	121	11	16.76	AKT1 substrate 1 (proline-rich)
hs.699296	1	1	81	3	10.67	WW domain containing transcription regulator 1
hs.309090	1	1	1961	9	250.2	Splicing factor, arginine/serine-rich 7, 35kDa
hs.315230	1	1	510	12	66.29	Eukaryotic translation initiation factor 1B
hs.514038	1	1	336	16	44.7	Flotillin 2
hs.213470	1	1	1602	34	207.8	Proteasome (prosome, macropain) subunit, beta type, 7
hs.512815	1	1	2321	3	295.1	Adaptor-related protein complex 3, delta 1 subunit
hs.446311	1	1	67	8	9.524	Proteasome (prosome, macropain) assembly chaperone 3
hs.699337	1	1	136	6	18.03	Heterogeneous nuclear ribonucleoprotein H3 (2H9)
hs.152717	1	1	42	5	5.968	Family with sequence similarity 65, member A
hs.12865	1	1	129	4	16.89	NSFL1 (p97) cofactor (p47)
hs.515155	1	1	719	14	93.08	Chromosome 19 open reading frame 43
hs.656143	1	1	288	6	37.33	NMD3 homolog (S. cerevisiae)
hs.380118	1	1	499	3	63.75	RNA binding motif protein, X-linked
hs.485449	1	1	265	4	34.16	GTP binding protein 2
hs.524479	1	1	159	16	22.22	Multimerin 2
hs.468410	1	1	972	3	123.8	Endothelial PAS domain protein 1
hs.446079	1	1	21	3	3.048	Carboxypeptidase D
hs.429434	1	1	92	3	12.06	GRB2-associated binding protein 2
hs.23978	1	1	72	3	9.524	Scaffold attachment factor B
hs.789	1	1	51	3	6.857	Chemokine (C-X-C motif) ligand 1 (melanoma growth stimulating activity, alpha)
hs.203691	1	1	289	3	37.08	Discoidin, CUB and LCCL domain containing 2
hs.644639	1	1	70	6	9.651	Eukaryotic translation elongation factor 1 alpha 1
hs.571841	1	1	125	7	16.76	Ribosomal protein L7
hs.419463	1	1	99	8	13.59	Ribosomal protein L23a
hs.406300	1	1	488	59	69.46	Ribosomal protein L23
hs.467807	1	1	124	16	17.78	Lysosomal-associated protein transmembrane 4 alpha
hs.279696	1	1	124	4	16.25	Sulfatase modifying factor 2
hs.514870	1	1	254	3	32.64	ATP synthase, H+ transporting, mitochondrial F0 complex, subunit B1
hs.421608	1	1	231	16	31.37	Eukaryotic translation elongation factor 1 beta 2
hs.178551	1	1	245	26	34.41	Ribosomal protein L8
hs.112218	1	1	25	3	3.556	Calpain 10
hs.409140	1	1	3340	9	425.3	ATP synthase, H+ transporting, mitochondrial F1 complex, O subunit (oligomycin sensitivity conferring protein)
hs.439815	1	1	305	6	39.49	Hepatitis B virus x interacting protein
hs.144980	1	1	58	3	7.746	Secretory carrier membrane protein 4
hs.293884	1	1	80	3	10.54	Myeloma overexpressed 2
hs.387804	1	1	65	4	8.762	Poly(A) binding protein, cytoplasmic 1
hs.631428	1	1	131	5	17.27	Transcribed locus, strongly similar to NP_001041438.1 hypothetical protein LOC503325 [Rattus norvegicus]
hs.54457	1	1	237	15	32	CD81 molecule
hs.112318	1	1	428	18	56.64	Translocase of outer mitochondrial membrane 7 homolog (yeast)
hs.637017	1	1	32	3	4.445	Microtubule-associated protein 1B
hs.610830	1	1	133	11	18.29	Protein kinase C substrate 80K-H
hs.3100	1	1	231	3	29.72	Lysyl-tRNA synthetase
hs.409223	1	1	89	12	12.83	Signal sequence receptor, delta (translocon-associated protein delta)
hs.654435	1	1	2681	15	342.4	Aldo-keto reductase family 1, member A1 (aldehyde reductase)
hs.229641	1	1	156	9	20.95	SUB1 homolog (S. cerevisiae)
hs.365116	1	1	69	7	9.651	U2 small nuclear RNA auxiliary factor 1
hs.363137	1	1	85	6	11.56	T-complex 1
hs.591122	1	1	24	3	3.429	Family with sequence similarity 63, member B
hs.500842	1	1	85	6	11.56	Meningioma expressed antigen 5 (hyaluronidase)
hs.212102	1	1	480	24	64	Protein disulfide isomerase family A, member 6
hs.518249	1	1	129	10	17.65	CCHC-type zinc finger, nucleic acid binding protein
hs.517338	1	1	44	6	6.35	ATPase, H+ transporting, lysosomal 31kDa, V1 subunit E1
hs.226007	1	1	171	3	22.1	Vesicle transport through interaction with t-SNAREs homolog 1B (yeast)
hs.700572	1	1	33	4	4.699	Cytochrome b5 reductase 3
hs.410037	1	1	782	7	100.2	Transcribed locus
hs.534540	1	1	31	4	4.445	Zinc finger, AN1-type domain 2B
hs.370937	1	1	827	5	105.7	TAP binding protein (tapasin)
hs.488478	1	1	22	3	3.175	Chromosome 7 open reading frame 42
hs.494614	1	1	80	4	10.67	BAT2 domain containing 1
hs.308480	1	1	23	3	3.302	Protein-L-isoaspartate (D-aspartate) O-methyltransferase domain containing 1
hs.226499	1	1	1554	6	198.1	RUN and SH3 domain containing 1
hs.253903	1	1	151	7	20.06	Stomatin
hs.518750	1	1	157	3	20.32	OCIA domain containing 1
hs.74137	1	1	117	5	15.49	Transmembrane emp24-like trafficking protein 10 (yeast)
hs.654787	1	1	163	5	21.33	Zinc finger, AN1-type domain 6
hs.352018	1	1	86	9	12.06	Transporter 1, ATP-binding cassette, sub-family B (MDR/TAP)
hs.50252	1	1	68	4	9.143	Mitochondrial ribosomal protein L32
hs.647652	1	1	127	3	16.51	Retinoblastoma binding protein 4
hs.425777	1	1	310	4	39.87	Ubiquitin-conjugating enzyme E2L 6
hs.108530	1	1	4628	38	592.5	Transmembrane protein 30A
hs.434102	1	1	42	3	5.714	High-mobility group box 1
hs.515092	1	1	329	10	43.05	ClpP caseinolytic peptidase, ATP-dependent, proteolytic subunit homolog (E. coli)
hs.149098	1	1	139	17	19.81	Smoothelin
hs.567664	1	1	39	3	5.333	Spinster homolog 2 (Drosophila)
hs.265829	1	1	38	5	5.46	Integrin, alpha 3 (antigen CD49C, alpha 3 subunit of VLA-3 receptor)
hs.591401	1	1	224	4	28.95	KN motif and ankyrin repeat domains 3
hs.514193	1	1	135	3	17.52	Receptor (G protein-coupled) activity modifying protein 2
hs.507910	1	1	111	4	14.6	Progesterone receptor membrane component 2
hs.512461	1	1	678	3	86.48	G protein-coupled receptor 107
hs.524161	1	1	47	6	6.73	Ras suppressor protein 1
hs.512607	1	1	125	4	16.38	Glycerophosphodiester phosphodiesterase 1
hs.433863	1	1	83	8	11.56	Phosphatidylethanolamine binding protein 1
hs.446852	1	1	51	7	7.365	Eukaryotic translation initiation factor 3, subunit E interacting protein
hs.411308	1	1	530	5	67.94	UDP-N-acetyl-alpha-D-galactosamine:polypeptide N-acetylgalactosaminyltransferase-like 2
hs.150580	1	1	168	23	24.25	Eukaryotic translation initiation factor 1
hs.546287	1	1	535	31	71.87	Ribosomal protein S7
hs.270428	1	1	60	6	8.381	Succinate-CoA ligase, alpha subunit
hs.504609	1	1	155	20	22.22	Inhibitor of DNA binding 1, dominant negative helix-loop-helix protein
hs.487774	1	1	81	7	11.17	Heterogeneous nuclear ribonucleoprotein A2/B1
hs.650174	1	1	241	3	30.98	Major histocompatibility complex, class I, E
hs.246310	1	1	138	8	18.54	ATP synthase, H+ transporting, mitochondrial F0 complex, subunit F6
hs.494419	1	1	181	10	24.25	Lysosomal-associated membrane protein 1
hs.513522	1	1	368	11	48.13	Fusion (involved in t(12;16) in malignant liposarcoma)
hs.55847	1	1	274	5	35.43	Mitochondrial ribosomal protein L51
hs.534639	1	1	71	6	9.778	Hydroxyacyl-Coenzyme A dehydrogenase/3-ketoacyl-Coenzyme A thiolase/enoyl-Coenzyme A hydratase (trifunctional protein), beta subunit
hs.461787	1	1	48	5	6.73	Neuron derived neurotrophic factor
hs.512675	1	1	1635	70	216.5	Ribosomal protein S8
hs.533136	1	1	2883	15	368	Low density lipoprotein receptor-related protein associated protein 1
hs.546339	1	1	31	4	4.445	Chromosome 11 open reading frame 58
hs.518460	1	1	48	6	6.857	Adaptor-related protein complex 2, mu 1 subunit
hs.5324	1	1	411	6	52.95	Chromosome 2 open reading frame 25
hs.631602	1	1	197	23	27.94	Nucleobindin 1
hs.103934	1	1	4022	5	511.4	FK506 binding protein 9, 63 kDa
hs.647063	1	1	70	8	9.905	Williams Beuren syndrome chromosome region 22
hs.458367	1	1	44	3	5.968	Mitochondrial ribosomal protein 63
hs.16059	1	1	110	8	14.98	Coiled-coil domain containing 56
hs.444673	1	1	51	4	6.984	CLPTM1-like
hs.654400	1	1	68	5	9.27	IMP (inosine monophosphate) dehydrogenase 2
hs.406096	1	1	126	12	17.52	Zinc finger, AN1-type domain 5
hs.502378	1	1	105	9	14.48	Leukocyte receptor cluster (LRC) member 8
hs.421509	1	1	132	7	17.65	Chaperonin containing TCP1, subunit 4 (delta)
hs.445403	1	1	157	14	21.71	Isoleucyl-tRNA synthetase
hs.108408	1	1	297	6	38.48	Anterior pharynx defective 1 homolog A (C. elegans)
hs.1063	1	1	214	12	28.7	Small nuclear ribonucleoprotein polypeptide C
hs.471014	1	1	66	4	8.89	Talin 1
hs.75243	1	1	141	5	18.54	Bromodomain containing 2
hs.488827	1	1	191	4	24.76	Rhomboid domain containing 2
hs.512908	1	1	558	5	71.5	Cyclic AMP phosphoprotein, 19 kD
hs.81874	1	1	37	4	5.206	Microsomal glutathione S-transferase 2
hs.534307	1	1	446	5	57.27	Cyclin D3
hs.191346	1	1	407	6	52.45	Septin 7
hs.484241	1	1	231	19	31.75	Clathrin, light chain (Lcb)
hs.406515	1	1	775	6	99.18	NAD(P)H dehydrogenase, quinone 1
hs.496684	1	1	48	5	6.73	Lysosomal-associated membrane protein 2
hs.524498	1	1	333	7	43.18	Proliferation-associated 2G4, 38kDa
hs.264887	1	1	70	5	9.524	Fibroblast growth factor receptor 1 (fms-related tyrosine kinase 2, Pfeiffer syndrome)
hs.533192	1	1	325	3	41.65	Translocase of outer mitochondrial membrane 20 homolog (yeast)
hs.108104	1	1	514	4	65.78	Ubiquitin-conjugating enzyme E2L 3
hs.26232	1	1	118	3	15.37	Mannosidase, alpha, class 2C, member 1
hs.654661	1	1	31	3	4.318	Coiled-coil domain containing 32
hs.517033	1	1	138	12	19.05	Transglutaminase 2 (C polypeptide, protein-glutamine-gamma-glutamyltransferase)
hs.335106	1	1	68	3	9.016	Zinc finger, FYVE domain containing 1
hs.332706	1	1	2077	12	265.3	Optineurin
hs.474935	1	1	62	5	8.508	Sema domain, immunoglobulin domain (Ig), transmembrane domain (TM) and short cytoplasmic domain, (semaphorin) 4B
hs.20768	1	1	260	3	33.4	Zinc finger protein 581
hs.21765	1	1	80	4	10.67	Fatty acid desaturase 3
hs.22026	1	1	55	3	7.365	Transmembrane 4 L six family member 18
hs.6418	1	1	25	3	3.556	G protein-coupled receptor 175
hs.380627	1	1	1335	3	169.9	CKLF-like MARVEL transmembrane domain containing 6
hs.371021	1	1	44	5	6.222	Lysosomal associated multispanning membrane protein 5
hs.632707	1	1	122	4	16	Methionyl-tRNA synthetase
hs.42239	1	1	201	3	25.91	Hypothetical protein LOC644538
hs.194110	1	1	1499	26	193.7	WD repeat domain 82
hs.109052	1	1	1974	5	251.3	Chromosome 14 open reading frame 2
hs.557550	1	1	59	7	8.381	Nucleophosmin (nucleolar phosphoprotein B23, numatrin)
hs.356285	1	1	74	4	9.905	High-mobility group nucleosome binding domain 1
hs.513803	1	1	801	6	102.5	Cytochrome b-245, alpha polypeptide
hs.429	1	1	279	14	37.21	ATP synthase, H+ transporting, mitochondrial F0 complex, subunit C3 (subunit 9)
hs.6551	1	1	113	13	16	ATPase, H+ transporting, lysosomal accessory protein 1
hs.503709	1	1	75	3	9.905	Transmembrane protein 123
hs.490203	1	1	68	5	9.27	Caldesmon 1
hs.409834	1	1	2107	15	269.5	Phosphohistidine phosphatase 1
hs.643813	1	1	203	12	27.3	Integrin, beta 1 (fibronectin receptor, beta polypeptide, antigen CD29 includes MDF2, MSK12)
hs.369761	1	1	22	3	3.175	DAZ associated protein 2
hs.5120	1	1	456	24	60.95	Dynein, light chain, LC8-type 1
hs.134688	1	1	69	5	9.397	Proteasome (prosome, macropain) 26S subunit, non-ATPase, 13
hs.529303	1	1	179	15	24.64	Actin related protein 2/3 complex, subunit 2, 34kDa
hs.467097	1	1	2120	8	270.2	Small nuclear ribonucleoprotein 70kDa polypeptide (RNP antigen)
hs.75914	1	1	48	3	6.476	Transmembrane emp24 domain trafficking protein 2
hs.507916	1	1	84	4	11.17	TSC22 domain family, member 1
hs.406534	1	1	2366	3	300.8	High-mobility group 20B
hs.304792	1	1	62	5	8.508	Proline synthetase co-transcribed homolog (bacterial)
hs.530381	1	1	67	4	9.016	Pim-3 oncogene
hs.696013	1	1	62	4	8.381	H2A histone family, member Y
hs.516671	1	1	120	6	16	Keratinocyte associated protein 2
hs.255935	1	1	503	27	67.3	B-cell translocation gene 1, anti-proliferative
hs.273330	1	1	133	5	17.52	Agrin
hs.434232	1	1	27	3	3.81	ElaC homolog 2 (E. coli)
hs.531642	1	1	43	3	5.841	RAB11 family interacting protein 3 (class II)
hs.570791	1	1	101	12	14.35	Leucine aminopeptidase 3
hs.195464	1	1	724	68	100.6	Filamin A, alpha (actin binding protein 280)
hs.649307	1	1	335	24	45.59	Chromosome 3 open reading frame 10
hs.441550	1	1	102	3	13.33	Abhydrolase domain containing 12
hs.524599	1	1	99	3	12.95	Nucleosome assembly protein 1-like 1
hs.470804	1	1	146	8	19.56	Ubiquitin-conjugating enzyme E2E 3 (UBC4/5 homolog, yeast)
hs.654583	1	1	221	6	28.83	Retinoic acid receptor, alpha
hs.114412	1	1	71	5	9.651	Thioredoxin-like 1
hs.296776	1	1	105	4	13.84	Regulatory factor X-associated ankyrin-containing protein
hs.87016	1	1	224	19	30.86	Chromosome 1 open reading frame 78
hs.246413	1	1	334	6	43.18	Copine I
hs.369574	1	1	139	3	18.03	CDC42 effector protein (Rho GTPase binding) 3
hs.699196	1	1	78	6	10.67	Signal sequence receptor, alpha (translocon-associated protein alpha)
hs.632273	1	1	36	4	5.08	Microtubule-associated protein 1 light chain 3 alpha
hs.462998	1	1	153	10	20.7	Insulin-like growth factor binding protein 4
hs.108049	1	1	240	6	31.24	Uveal autoantigen with coiled-coil domains and ankyrin repeats
hs.654824	1	1	316	16	42.16	Transmembrane 9 superfamily member 2
hs.592065	1	1	128	5	16.89	Zinc finger, DHHC-type containing 7
hs.390567	1	1	57	4	7.746	FYN oncogene related to SRC, FGR, YES
hs.484782	1	1	70	7	9.778	DNA fragmentation factor, 45kDa, alpha polypeptide
hs.356794	1	1	1052	86	144.5	Ribosomal protein S24
hs.517145	1	1	264	23	36.45	Enolase 1, (alpha)
hs.467284	1	1	2690	18	343.9	Transcribed locus, strongly similar to NP_957146.1 ribosomal protein S9 [Danio rerio]
hs.436657	1	1	81	9	11.43	Clusterin
hs.119598	1	1	1170	138	166.1	Ribosomal protein L3
hs.586920	1	1	367	5	47.24	Transcribed locus, strongly similar to NP_002014.2 fibromodulin precursor [Homo sapiens]
hs.25292	1	1	234	10	30.98	Jun B proto-oncogene
hs.463456	1	1	3132	61	405.5	Non-metastatic cells 1, protein (NM23A) expressed in
hs.534168	1	1	1692	24	217.9	NADH dehydrogenase (ubiquinone) 1 alpha subcomplex, 1, 7.5kDa
hs.533732	1	1	175	13	23.87	Signal recognition particle 14kDa (homologous Alu RNA binding protein)
hs.5662	1	1	252	30	35.81	Guanine nucleotide binding protein (G protein), beta polypeptide 2-like 1
hs.523215	1	1	333	25	45.46	NADH dehydrogenase (ubiquinone) 1 beta subcomplex, 8, 19kDa
hs.432413	1	1	73	4	9.778	Trafficking protein particle complex 5
hs.700589	1	1	66	9	9.524	Chromosome 10 open reading frame 116
hs.12107	1	1	96	4	12.7	Chromatin modifying protein 2A
hs.435136	1	1	100	4	13.21	Thioredoxin
hs.196176	1	1	293	4	37.72	Enoyl Coenzyme A hydratase 1, peroxisomal
hs.654600	1	1	93	4	12.32	Hypoxia-inducible factor 1, alpha subunit (basic helix-loop-helix transcription factor)
hs.435933	1	1	115	3	14.98	PHD finger protein 10
hs.656723	1	1	175	13	23.87	D-dopachrome tautomerase
hs.149185	1	1	198	5	25.78	CNDP dipeptidase 2 (metallopeptidase M20 family)
hs.355927	1	1	214	13	28.83	Voltage-dependent anion channel 2
hs.532749	1	1	5362	3	681.3	Chromosome 1 open reading frame 122
hs.513851	1	1	88	7	12.06	Tyrosine 3-monooxygenase/tryptophan 5-monooxygenase activation protein, epsilon polypeptide
hs.475663	1	1	41	4	5.714	RAB5A, member RAS oncogene family
hs.591095	1	1	485	31	65.53	Protein disulfide isomerase family A, member 3
hs.473256	1	1	261	7	34.03	Laminin, alpha 5
hs.106674	1	1	131	9	17.78	BRCA1 associated protein-1 (ubiquitin carboxy-terminal hydrolase)
hs.483564	1	1	50	3	6.73	Prefoldin subunit 1
hs.74564	1	1	112	7	15.11	Signal sequence receptor, beta (translocon-associated protein beta)
hs.532286	1	1	179	5	23.37	YTH domain family, member 2
hs.81328	1	1	55	6	7.746	Nuclear factor of kappa light polypeptide gene enhancer in B-cells inhibitor, alpha
hs.246112	1	1	170	4	22.1	Activating signal cointegrator 1 complex subunit 3-like 1
hs.648394	1	1	804	12	103.6	Eukaryotic translation initiation factor 4B
hs.66	1	1	96	4	12.7	Interleukin 1 receptor-like 1
hs.43619	1	1	169	5	22.1	Mediator complex subunit 19
hs.109929	1	1	206	3	26.54	GRIP1 associated protein 1
hs.465543	1	1	1585	7	202.2	BTB (POZ) domain containing 2
hs.107740	1	1	289	4	37.21	Kruppel-like factor 2 (lung)
hs.702061	1	1	310	4	39.87	Calumenin
hs.334713	1	1	43	3	5.841	Ubiquitin-like 7 (bone marrow stromal cell-derived)
hs.498586	1	1	38	3	5.206	Inter-alpha (globulin) inhibitor H5
hs.410455	1	1	525	9	67.81	Unc-119 homolog (C. elegans)
hs.282998	1	1	55	5	7.62	RNA binding motif protein 9
hs.555956	1	1	108	4	14.22	Nudix (nucleoside diphosphate linked moiety X)-type motif 5
hs.122363	1	1	37	3	5.08	WD repeat domain, phosphoinositide interacting 2
hs.308171	1	1	1744	5	222.1	Splicing factor, arginine/serine-rich 8 (suppressor-of-white-apricot homolog, Drosophila)
hs.429180	1	1	407	33	55.87	Eukaryotic translation initiation factor 2, subunit 2 beta, 38kDa
hs.513242	1	1	3606	8	458.9	Ras homolog gene family, member T2
hs.656256	1	1	51	3	6.857	Coiled-coil domain containing 14
hs.78224	1	1	263	22	36.19	Ribonuclease, RNase A family, 1 (pancreatic)
hs.592225	1	1	76	9	10.79	Armadillo repeat containing, X-linked 3
hs.573490	1	1	87	3	11.43	Membrane-associated ring finger (C3HC4) 5
hs.520640	1	1	385	23	51.81	Actin, beta
hs.434980	1	1	156	14	21.59	Transcribed locus
hs.615131	1	1	79	3	10.41	Iron-sulfur cluster scaffold homolog (E. coli)
hs.333388	1	1	294	34	41.65	Eukaryotic translation elongation factor 1 delta (guanine nucleotide exchange protein)
hs.524741	1	1	138	5	18.16	Actin related protein 2/3 complex, subunit 3, 21kDa
hs.530291	1	1	92	11	13.08	Annexin A11
hs.478275	1	1	251	15	33.78	Tumor necrosis factor (ligand) superfamily, member 10
hs.643610	1	1	55	3	7.365	Aconitase 2, mitochondrial
hs.467192	1	1	127	13	17.78	Protein phosphatase 2 (formerly 2A), regulatory subunit A , alpha isoform
hs.647421	1	1	53	5	7.365	GABA(A) receptor-associated protein
hs.325978	1	1	449	5	57.65	Nuclear mitotic apparatus protein 1
hs.314359	1	1	352	36	49.27	Eukaryotic translation initiation factor 3, subunit K
hs.142074	1	1	102	5	13.59	Ring finger protein 149
hs.491494	1	1	61	5	8.381	Chaperonin containing TCP1, subunit 3 (gamma)
hs.162121	1	1	40	4	5.587	Coatomer protein complex, subunit alpha
hs.523302	1	1	70	4	9.397	Peroxiredoxin 3
hs.20521	1	1	324	20	43.68	Protein arginine methyltransferase 1
hs.462550	1	1	62	5	8.508	Phosphatidylinositol glycan anchor biosynthesis, class S
hs.653258	1	1	88	12	12.7	Chromosome 7 open reading frame 50
hs.93832	1	1	61	4	8.254	Transmembrane and coiled-coil domains 1
hs.433201	1	1	191	12	25.78	CDK2-associated protein 1
hs.335918	1	1	84	4	11.17	Farnesyl diphosphate synthase (farnesyl pyrophosphate synthetase, dimethylallyltranstransferase, geranyltranstransferase)
hs.654585	1	1	247	4	31.87	Proteasome (prosome, macropain) subunit, beta type, 9 (large multifunctional peptidase 2)
hs.647068	1	1	450	10	58.41	Ras homolog enriched in brain
hs.480653	1	1	68	4	9.143	Annexin A5
hs.651213	1	1	340	22	45.97	Protein kinase (cAMP-dependent, catalytic) inhibitor gamma
hs.412842	1	1	145	3	18.79	Cell division cycle 123 homolog (S. cerevisiae)
hs.356377	1	1	247	4	31.87	Ring finger protein 187
hs.527980	1	1	93	13	13.46	Deoxyuridine triphosphatase
hs.15744	1	1	99	5	13.21	SH2B adaptor protein 1
hs.474005	1	1	230	8	30.22	SMT3 suppressor of mif two 3 homolog 3 (S. cerevisiae)
hs.286221	1	1	102	10	14.22	ADP-ribosylation factor 1
hs.654894	1	1	441	5	56.64	Myotrophin
hs.533282	1	1	697	9	89.65	Non-POU domain containing, octamer-binding
hs.251531	1	1	62	5	8.508	Proteasome (prosome, macropain) subunit, alpha type, 4
hs.435610	1	1	31	3	4.318	WW domain containing adaptor with coiled-coil
hs.624	1	1	190	14	25.91	Interleukin 8
hs.567803	1	1	91	7	12.44	Chromosome 9 open reading frame 86
hs.4082	1	1	323	4	41.52	Lectin, galactoside-binding, soluble, 8 (galectin 8)
hs.631861	1	1	85	8	11.81	Membrane-associated ring finger (C3HC4) 2
hs.532082	1	1	995	10	127.6	Interleukin 6 signal transducer (gp130, oncostatin M receptor)
hs.105547	1	1	3263	20	416.9	Neural proliferation, differentiation and control, 1
hs.463759	1	1	191	21	26.92	Catenin, beta interacting protein 1
hs.445497	1	1	61	4	8.254	Heterogeneous nuclear ribonucleoprotein L-like
