# Supplementary material for: A SAGE based approach to human glomerular endothelium: defining the transcriptome, finding a novel molecule and highlighting endothelial diversity
Source: BMC Genomics. 2014 Aug 27;15(1):725. doi: 10.1186/1471-2164-15-725 (PMC4156628; doi:10.1186/1471-2164-15-725)
Supplement: Supplementary file 4 — Additional file 4: Table S4: Complete list of 268 tags which are common to SAGE libraries from HGMEC and ex vivo glomeruli and overexpressed in HGMEC compared to the 16 non-glomerular endothelial cell SAGE libraries including information on cytogenetic location of each tag. FDR: multiple test correction by false discovery rate. (XLS 94 KB) [file 12864_2014_6406_MOESM4_ESM.xls]

## Sheet: Tabelle1
UniGene	p-value when compared column E versus column D	FDR corrected p-value when compared column E versus column D	Detected total copy number in the non-glomerular endothelial reference SAGE library	Detected copy number in HGMEC	Expected copy number in HGMEC (Chi square statistics)	Description	Cytogenetic Location
Hs.425125	0	0	145	551	88.38	Ribosomal protein L29	3p21.3-p21.2
Hs.514581	0	0	103	482	74.29	Actin, gamma 1	17q25
Hs.586423	0	0	29	434	58.8	Eukaryotic translation elongation factor 1 alpha 1	6q14.1
Hs.182825	0	0	83	413	62.99	Ribosomal protein L35	9q34.1
Hs.632703	0	0	8	407	52.7	Ribosomal protein L41	12q13
Hs.445351	0	0	33	394	54.22	Lectin, galactoside-binding, soluble, 1 (galectin 1)	22q13.1
Hs.522584	0	0	18	380	50.54	Thymosin beta 4, X-linked	Xq21.3-q22
Hs.408073	1.38e-24	1.08166e-23	1397	367	224	Ribosomal protein S6	9p21
Hs.494691	1.2e-288	7.05429e-287	199	355	70.35	Profilin 1	17p13.3
Hs.374596	0	0	53	353	51.56	Tumor protein, translationally-controlled 1	13q12-q14
Hs.652114	0.0013	0.00431411	1965	345	293.3	Ribosomal protein L28	19q13.4
Hs.91481	0	0	24	319	43.56	EGF-like-domain, multiple 7	9q34.3
Hs.523185	0	0	62	286	44.19	Ribosomal protein L13a	19q13.3
Hs.546269	4.36e-246	1.99349e-244	130	277	51.68	Ribosomal protein L10a	6p21.3-p21.2
Hs.170622	1.25e-112	2.63782e-111	378	275	82.92	Cofilin 1 (non-muscle)	11q13
Hs.654404	1.62e-196	5.55525e-195	182	269	57.27	Major histocompatibility complex, class I, C	6p21.3
Hs.524910	0	0	32	252	36.06	Ferritin, heavy polypeptide 1	11q13
Hs.438429	1.19e-170	3.49775e-169	177	244	53.46	Ribosomal protein S19	19q13.2
Hs.546286	0	0	23	237	33.02	Ribosomal protein S3	11q13.3-q13.5
Hs.356331	9.38e-78	1.35434e-76	396	237	80.38	Peptidylprolyl isomerase A (cyclophilin A)	7p13-p11.2
Hs.388664	8.04e-253	3.89231e-251	49	220	34.16	Ribosomal protein L11	1p36.1-p35
Hs.265174	1.96e-305	1.24083e-303	9	215	28.45	Ribosomal protein L32	3p25-p24
Hs.410817	7.03e-122	1.70167e-120	200	211	52.19	Ribosomal protein L13	16q24.3
Hs.546288	8.08e-149	2.21661e-147	144	207	44.57	Ribosomal protein S9	19q13.4
Hs.446574	4.37e-285	2.39767e-283	13	206	27.81	Thymosin beta 10	2p11.2
Hs.144835	4.47e-213	1.75181e-211	66	206	34.54	Eukaryotic translation elongation factor 1 gamma	11q12.3
Hs.433427	1.91e-226	8.27332e-225	45	198	30.86	Ribosomal protein S17	15q
Hs.437594	1.55e-187	5.1026e-186	79	197	35.05	Ribosomal protein, large, P2	11p15.5-p15.4
Hs.523463	9e-212	3.36682e-210	50	192	30.73	Ribosomal protein L27a	11p15
Hs.515070	1.04e-224	4.2796e-223	28	181	26.54	Eukaryotic translation elongation factor 2	19pter-q12
Hs.400295	4.05e-268	2.08322e-266	0	179	22.73	Ribosomal protein L30	8q22
Hs.627414	3.86e-142	9.92744e-141	102	177	35.43	Ribosomal protein S18	6p21.3
Hs.632717	1.24e-145	3.292e-144	88	171	32.89	Myosin, light chain 6, alkali, smooth muscle and non-muscle	12q13.13
Hs.644628	1.4e-91	2.45149e-90	167	166	42.29	Ribosomal protein L4	15q22
Hs.381123	4.72e-47	4.79575e-46	309	165	60.19	Ribosomal protein L21	13q12.2
Hs.433701	1.37e-109	2.75002e-108	126	163	36.7	Ribosomal protein L37a	2q35
Hs.107003	0.000449	0.00156579	816	161	124.1	Cyclin B1 interacting protein 1	14q11.2
Hs.111779	1.18e-178	3.59681e-177	32	153	23.49	Secreted protein, acidic, cysteine-rich (osteonectin)	5q31.3-q32
Hs.322473	5.75e-85	9.10048e-84	142	148	36.83	Ribosomal protein S28	19p13.2
Hs.654379	8.29e-60	9.74667e-59	205	147	44.7	CD151 molecule (Raph blood group)	11p15.5
Hs.513490	2.31e-44	2.31845e-43	255	144	50.67	Aldolase A, fructose-bisphosphate	16q22-q24
Hs.546291	1.62e-80	2.42411e-79	132	139	34.41	Ribosomal protein S27 (metallopanstimulin 1)	1q21
Hs.534404	8.4e-15	5.40094e-14	456	139	75.56	Ribosomal protein L10	Xq28
Hs.275243	9.12e-204	3.26337e-202	0	136	17.27	S100 calcium binding protein A6	1q21
Hs.397609	1.12e-182	3.54523e-181	12	136	18.79	Ribosomal protein S16	19q13.1
Hs.642813	9.88e-10	5.05046e-09	506	133	81.14	Vimentin	10p13
Hs.356572	9.76e-117	2.11381e-115	63	132	24.76	Ribosomal protein S3A	4q31.2-q31.3
Hs.544577	1.65e-30	1.41453e-29	277	129	51.56	Glyceraldehyde-3-phosphate dehydrogenase	12p13
Hs.446628	4.24e-87	6.97904e-86	81	119	25.4	Ribosomal protein S4, X-linked	Xq13.1
Hs.520973	3.96e-68	5.01397e-67	115	119	29.72	Heat shock 27kDa protein 1	7q11.23
Hs.515371	4.45e-41	4.25855e-40	193	119	39.62	Calpain, small subunit 1	19q13.13
Hs.605502	4.11e-150	1.16639e-148	12	114	16	Heat shock 70kDa protein 5 (glucose-regulated protein, 78kDa)	9q33-q34.1
Hs.591346	6.61e-94	1.18262e-92	63	114	22.48	Connective tissue growth factor	6q23.1
Hs.567374	3.91e-74	5.45412e-73	93	114	26.29	Eukaryotic translation initiation factor 3, subunit C	16p11.2
Hs.76224	9.78e-49	1.00612e-47	142	110	32	EGF-containing fibulin-like extracellular matrix protein 1	2p16
Hs.17441	6.13e-121	1.40139e-119	28	109	17.4	Collagen, type IV, alpha 1	13q34
Hs.381219	1.8e-138	4.48909e-137	10	104	14.48	Ribosomal protein L15	3p24.1
Hs.511605	3.74e-121	8.79434e-120	21	103	15.75	Annexin A2	15q21-q22
Hs.374588	4.29e-84	6.66164e-83	58	103	20.44	Ribosomal protein L17	18q21
Hs.534770	4.31e-53	4.60666e-52	104	99	25.78	Pyruvate kinase, muscle	15q22
Hs.77961	2.67e-89	4.57794e-88	44	98	18.03	Major histocompatibility complex, class I, B	6p21.3
Hs.514220	3.01e-66	3.69736e-65	72	96	21.33	Granulin	17q21.32
Hs.433670	1.19e-61	1.41938e-60	80	96	22.35	Ferritin, light polypeptide	19q13.3-q13.4
Hs.8372	2.4e-104	4.70286e-103	23	93	14.73	Ubiquinol-cytochrome c reductase, 6.4kDa subunit	19p13.3
Hs.441072	1.75e-70	2.25039e-69	60	93	19.43	Polymerase (RNA) II (DNA directed) polypeptide L, 7.6kDa	11p15
Hs.527193	9.87e-103	1.88907e-101	22	91	14.35	Ribosomal protein S23	17q
Hs.446588	5.82e-82	8.87011e-81	42	91	16.89	Ribosomal protein S13	11p15
Hs.143873	1.41e-74	2.00074e-73	51	91	18.03	S100 calcium binding protein A10	1q21
Hs.546285	2.15e-62	2.60213e-61	69	91	20.32	Ribosomal protein, large, P0	12q24.2
Hs.437191	1.83e-94	3.34687e-93	23	86	13.84	Polymerase I and transcript release factor	17q21.31
Hs.520898	9.1e-117	2.02414e-115	6	85	11.56	Cathepsin B	8p22
Hs.438227	3.94e-72	5.14702e-71	43	84	16.13	Ribosomal protein L34	4q25
Hs.278573	2.63e-112	5.41123e-111	6	82	11.17	CD59 molecule, complement regulatory protein	11p13
Hs.279806	2.24e-73	3.07253e-72	37	81	14.98	DEAD (Asp-Glu-Ala-Asp) box polypeptide 5	17q21
Hs.389996	2.86e-20	2.12052e-19	170	81	31.87	Coiled-coil-helix-coiled-coil-helix domain containing 2	7p11.2
Hs.247077	8.47e-30	7.1864e-29	120	79	25.27	Ras homolog gene family, member A	3p21.3
Hs.387208	8.69e-96	1.62543e-94	13	78	11.56	Finkel-Biskis-Reilly murine sarcoma virus (FBR-MuSV) ubiquitously expressed	11q13
Hs.524390	2.58e-78	3.79168e-77	25	76	12.83	Tubulin, alpha 1b	12q13.12
Hs.337766	7.09e-73	9.56569e-72	29	75	13.21	Ribosomal protein L18a	19p13
Hs.150837	5.73e-58	6.45999e-57	47	75	15.49	Thioredoxin domain containing 5	6p24.3
Hs.199368	1.11e-29	9.32173e-29	101	72	21.97	Tubulointerstitial nephritis antigen-like 1	1p35.2
Hs.694762	3.33e-58	3.80638e-57	40	71	14.1	Ribosomal protein L26	17p13
Hs.486360	9.73e-56	1.06771e-54	40	69	13.84	ATP synthase, H+ transporting, mitochondrial F0 complex, subunit G	11q23
Hs.594444	2.09e-88	3.51035e-87	8	68	9.651	Lamin A/C	1q21.2-q21.3
Hs.632918	6.2e-87	1.00051e-85	8	67	9.524	Phosphoglycerate mutase 1 (brain)	10q25.3
Hs.108957	8.9e-55	9.63776e-54	38	67	13.33	Ribosomal protein S27-like	15q22.1
Hs.632726	4.42e-41	4.25855e-40	58	66	15.75	Ribosomal protein S26	12q13
Hs.517356	4.86e-57	5.40511e-56	32	65	12.32	Collagen, type XVIII, alpha 1	21q22.3
Hs.446427	8.12e-73	1.07786e-71	14	63	9.778	Ornithine decarboxylase antizyme 1	19p13.3
Hs.424126	4.57e-41	4.32311e-40	50	62	14.22	Small EDRK-rich factor 2	15q15.1
Hs.381061	3.45e-19	2.49066e-18	103	59	20.57	Ribosomal protein L19	17q11.2-q12
Hs.469473	0.000117	0.000441702	225	58	35.94	Ribosomal protein L31	2q12.1
Hs.374650	3.84e-34	3.43513e-33	53	57	13.97	Interferon induced transmembrane protein 3 (1-8U)	11p15.5
Hs.591382	2.03e-38	1.85632e-37	43	56	12.57	Basigin (Ok blood group)	19p13.3
Hs.412370	4.68e-09	2.34856e-08	157	56	27.05	Ribosomal protein L9	4p13
Hs.446522	2.03e-29	1.68757e-28	59	55	14.48	Ribosomal protein L14	3p22-p21.2
Hs.532359	4.65e-42	4.55589e-41	32	53	10.79	Ribosomal protein L5	1p22.1
Hs.108080	1.47e-66	1.83305e-65	4	49	6.73	Cysteine and glycine-rich protein 1	1q32
Hs.248267	4.21e-08	2.08725e-07	137	49	23.62	Mercaptopyruvate sulfurtransferase	22q13.1
Hs.460141	0.00203	0.00660352	199	48	31.37	NODAL modulator 2	16p13
Hs.270291	1.52e-18	1.08779e-17	70	47	14.86	Actinin, alpha 4	19q13
Hs.699190	7.1e-13	4.20381e-12	95	47	18.03	Heterogeneous nuclear ribonucleoprotein A1	12q13.1
Hs.282410	6.84e-10	3.54045e-09	114	47	20.44	Calmodulin 1 (phosphorylase kinase, delta)	14q24-q31
Hs.459927	1.11e-40	1.0381e-39	21	45	8.381	Prothymosin, alpha	2q37.1
Hs.437178	5.42e-22	4.09235e-21	54	45	12.57	Acyl-Coenzyme A dehydrogenase, very long chain	17p13-p11
Hs.83381	1.76e-15	1.14959e-14	76	45	15.37	Guanine nucleotide binding protein (G protein), gamma 11	7q31-q32
Hs.515329	2.3e-12	1.30545e-11	91	45	17.27	Ribosomal protein L22	1p36.3-p36.2
Hs.702021	1.13e-11	6.11836e-11	88	43	16.64	Heat shock 70kDa protein 8	11q24.1
Hs.378103	1.14e-37	1.03101e-36	20	42	7.873	Ribosomal protein S5	19q13.4
Hs.1239	0.00492	0.015514	176	42	27.68	Alanyl (membrane) aminopeptidase (aminopeptidase N, aminopeptidase M, microsomal aminopeptidase, CD13, p150)	15q25-q26
Hs.59138	3.7e-22	2.81954e-21	44	41	10.79	Glycophorin C (Gerbich blood group)	2q14-q21
Hs.509736	7.27e-44	7.20869e-43	11	40	6.476	Heat shock protein 90kDa alpha (cytosolic), class B member 1	6p12
Hs.77269	1.44e-58	1.66918e-57	0	39	4.953	Guanine nucleotide binding protein (G protein), alpha inhibiting activity polypeptide 2	3p21
Hs.350927	2.67e-25	2.15432e-24	33	39	9.143	Solute carrier family 25 (mitochondrial carrier; adenine nucleotide translocator), member 6	Xp22.32andYp
Hs.514196	8.31e-10	4.27446e-09	85	39	15.75	Ribosomal protein L27	17q21.1-q21.2
Hs.449909	4.48e-05	0.000177262	122	38	20.32	Ribosomal protein SA	3p21.3
Hs.304682	1.11e-39	1.02644e-38	11	37	6.095	Cystatin C	20p11.21
Hs.356502	5.01e-14	3.10017e-13	58	37	12.06	Ribosomal protein, large, P1	15q22
Hs.233952	2.88e-13	1.7301e-12	61	37	12.44	Proteasome (prosome, macropain) subunit, alpha type, 7	20q13.33
Hs.1908	2.48e-12	1.39797e-11	65	37	12.95	Serglycin	10q22.1
Hs.504613	1.64e-50	1.70851e-49	2	36	4.826	Parathymosin	12p13
Hs.531856	2.28e-33	2.01768e-32	16	36	6.603	Growth arrest-specific 5	1q25.1
Hs.530096	1.59e-13	9.69311e-13	57	36	11.81	Eukaryotic translation initiation factor 3, subunit I	1p34.1
Hs.368149	4.25e-14	2.64981e-13	52	35	11.05	Chaperonin containing TCP1, subunit 7 (eta)	2p13.2
Hs.289019	6.77e-08	3.27748e-07	83	35	14.98	Latent transforming growth factor beta binding protein 3	11q12
Hs.479747	4.5e-51	4.74808e-50	0	34	4.318	Breast cancer anti-estrogen resistance 1	16q22-q23
Hs.477028	1.01e-15	6.81336e-15	44	34	9.905	Ribosomal protein L24	3q12
Hs.82890	3.96e-27	3.25908e-26	19	33	6.603	Defender against cell death 1	14q11-q12
Hs.160958	1.83e-20	1.36917e-19	30	33	8	Cell division cycle 37 homolog (S. cerevisiae)	19p13.2
Hs.352768	5.61e-20	4.08587e-19	31	33	8.127	Proteasome (prosome, macropain) subunit, beta type, 1	6q27
Hs.324844	2.2e-06	9.94835e-06	87	33	15.24	Vitamin K epoxide reductase complex, subunit 1	16p11.2
Hs.79625	4.77e-05	0.000186939	100	33	16.89	Chromosome 20 open reading frame 149	20q13.33
Hs.300141	1.61e-24	1.25003e-23	21	32	6.73	Ribosomal protein L39	Xq22-q24
Hs.24379	3.37e-10	1.78936e-09	59	32	11.56	Trafficking protein particle complex 1	17p13.1
Hs.5308	1.08e-24	8.54654e-24	19	31	6.35	Ubiquitin A-52 residue ribosomal protein fusion product 1	19p13.1-p12
Hs.446260	1.05e-22	8.07617e-22	22	31	6.73	Proteasome (prosome, macropain) subunit, alpha type, 6	14q13
Hs.190086	6.77e-13	4.03747e-12	45	31	9.651	Myosin regulatory light chain MRCL3	18p11.31
Hs.74405	1.3e-12	7.48182e-12	46	31	9.778	Tyrosine 3-monooxygenase/tryptophan 5-monooxygenase activation protein, theta polypeptide	2p25.2-p25.1
Hs.505337	1.55e-09	7.87438e-09	59	31	11.43	Claudin 5 (transmembrane protein deleted in velocardiofacial syndrome)	22q11.21
Hs.523836	0.000127	0.000477265	96	31	16.13	Glutathione S-transferase pi	11q13
Hs.370771	2.02e-14	1.27882e-13	35	29	8.127	Cyclin-dependent kinase inhibitor 1A (p21, Cip1)	6p21.2
Hs.250723	1.91e-12	1.09162e-11	41	29	8.89	Matrix-remodelling associated 7	17q25.1
Hs.654559	0.000645	0.00219353	91	28	15.11	Heterogeneous nuclear ribonucleoprotein L	19q13.2
Hs.164226	1.93e-31	1.68978e-30	6	27	4.191	Thrombospondin 1	15q15
Hs.286226	4.52e-26	3.68313e-25	11	27	4.826	Myosin IC	17p13.3
Hs.655455	4.5e-07	2.09237e-06	59	27	10.92	Poliovirus receptor-related 2 (herpesvirus entry mediator B)	19q13.2-q13.4
Hs.436873	4.74e-06	2.06403e-05	66	27	11.81	Integrin, alpha V (vitronectin receptor, alpha polypeptide, antigen CD51)	2q31-q32
Hs.651923	0.00569	0.0178056	100	27	16.13	Calponin 2	21q11.1
Hs.50098	4.34e-20	3.18913e-19	17	26	5.46	NADH dehydrogenase (ubiquinone) 1 alpha subcomplex, 4, 9kDa	7p21.3
Hs.50823	1.23e-15	8.16363e-15	25	26	6.476	Aryl-hydrocarbon receptor repressor	5p15.33
Hs.75189	1.23e-15	8.16363e-15	25	26	6.476	Death-associated protein	5p15.2
Hs.443430	4.5e-10	2.34399e-09	41	26	8.508	Thioredoxin reductase 2	22q11.21
Hs.303084	4.19e-09	2.11556e-08	45	26	9.016	Apelin	Xq25
Hs.389107	4.73e-08	2.31714e-07	50	26	9.651	ATPase, H+ transporting, lysosomal 16kDa, V0 subunit c	16p13.3
Hs.517617	3.81e-07	1.79179e-06	55	26	10.29	V-maf musculoaponeurotic fibrosarcoma oncogene homolog F (avian)	22q13.1
Hs.493796	1.47e-15	9.67848e-15	23	25	6.095	RUN and SH3 domain containing 2	9p13.2
Hs.595071	1.26e-14	8.0386e-14	25	25	6.35	Glucosidase, alpha; neutral AB	11q12.3
Hs.527971	1.3e-12	7.48182e-12	30	25	6.984	Nestin	1q23.1
Hs.521056	6.13e-08	2.9852e-07	44	24	8.635	ATP synthase, H+ transporting, mitochondrial F0 complex, subunit F2	7q22.1
Hs.584909	7.92e-05	0.000304587	64	24	11.17	SCAN domain containing 1	20q11.1-q11.23
Hs.591768	3.71e-31	3.21403e-30	2	23	3.175	Basic transcription factor 3	5q13.3
Hs.380953	7.18e-18	5.04262e-17	15	23	4.826	Ribosomal protein L38	17q23-q25
Hs.515003	2.85e-12	1.58483e-11	26	23	6.222	Chromosome 19 open reading frame 6	19p13.3
Hs.77060	2.85e-12	1.58483e-11	26	23	6.222	Proteasome (prosome, macropain) subunit, beta type, 6	17p13
Hs.494173	7.69e-11	4.10966e-10	30	23	6.73	Annexin A1	9q12-q21.2
Hs.731503	9.54e-06	4.00583e-05	53	23	9.651	Cytochrome c oxidase subunit VIIIA (ubiquitous)	11q12-q13
Hs.645283	9.54e-06	4.00583e-05	53	23	9.651	Reticulon 4	2p16.3
Hs.477789	1.33e-05	5.52823e-05	54	23	9.778	ATPase, Na+/K+ transporting, beta 3 polypeptide	3q22-q23
Hs.524219	0.000287	0.00102252	65	23	11.17	Triosephosphate isomerase 1	12p13
Hs.174050	0.00619	0.0192969	81	23	13.21	Endothelial differentiation-related factor 1	9q34.3
Hs.521487	4.48e-16	3.04714e-15	16	22	4.826	Transmembrane protein 66	8p12
Hs.5062	1.23e-06	5.62383e-06	44	22	8.381	Tetraspanin 3	15q24.3
Hs.172772	0.000384	0.00135056	62	22	10.67	Transcription elongation factor B (SIII), polypeptide 2 (18kDa, elongin B)	16p12.3
Hs.524116	0.00143	0.00472647	68	22	11.43	Neurogranin (protein kinase C substrate, RC3)	11q24
Hs.464472	2.41e-13	1.4584e-12	19	21	5.08	Myosin regulatory light chain MRLC2	18p11.31
Hs.2795	5.05e-06	2.18745e-05	44	21	8.254	Lactate dehydrogenase A	11p15.4
Hs.467637	7.43e-06	3.18484e-05	45	21	8.381	Cell division cycle 42 (GTP binding protein, 25kDa)	1p36.1
Hs.146602	7.43e-06	3.18484e-05	45	21	8.381	Ubiquinol-cytochrome c reductase, complex III subunit VII, 9.5kDa	5q31.1
Hs.304613	2.11e-14	1.3256e-13	15	20	4.445	NADH dehydrogenase (ubiquinone) 1 beta subcomplex, 4, 15kDa	3q13.33
Hs.632515	8.66e-13	5.05474e-12	18	20	4.826	Aurora kinase A interacting protein 1	1p36.33
Hs.633514	8.66e-13	5.05474e-12	18	20	4.826	TIMP metallopeptidase inhibitor 2	17q25
Hs.567419	7.46e-12	4.06595e-11	20	20	5.08	Mannosyl (alpha-1,3-)-glycoprotein beta-1,4-N-acetylglucosaminyltransferase, isozyme B	5q35
Hs.502659	2.01e-11	1.0812e-10	21	20	5.206	Ras homolog gene family, member C	1p13.1
Hs.131255	1.35e-05	5.58317e-05	43	20	8	Ubiquinol-cytochrome c reductase binding protein	8q22
Hs.432485	3.94e-05	0.000156648	46	20	8.381	Ribosomal protein L36a	Xq22.1
Hs.433759	7.56e-05	0.000294876	48	20	8.635	Barrier to autointegration factor 1	11q13.1
Hs.8867	3.14e-25	2.50895e-24	2	19	2.667	Cysteine-rich, angiogenic inducer, 61	1p22.3
Hs.488282	3.1e-06	1.37167e-05	36	19	6.984	Sec61 gamma subunit	7p11.2
Hs.339278	0.000429	0.00150241	50	19	8.762	Coatomer protein complex, subunit beta 1	11p15.2
Hs.272062	0.000559	0.00192492	51	19	8.89	Protein tyrosine phosphatase, receptor type, F	1p34
Hs.631590	0.00148	0.00487216	55	19	9.397	Striatin, calmodulin binding protein 4	19q13.2
Hs.491440	0.00421	0.0133263	60	19	10.03	Protein phosphatase 2 (formerly 2A), catalytic subunit, beta isoform	8p12
Hs.504687	0.0073	0.0225861	63	19	10.41	Myosin, light chain 9, regulatory	20q11.23
Hs.529782	3.43e-12	1.89456e-11	15	18	4.191	Valosin-containing protein	9p13.3
Hs.111099	4.36e-07	2.0388e-06	29	18	5.968	AlkB, alkylation repair homolog 7 (E. coli)	19p13.3
Hs.1342	9.09e-05	0.000346346	41	18	7.492	Cytochrome c oxidase subunit Vb	2cen-q13
Hs.501629	3.49e-10	1.8412e-09	17	17	4.318	Immediate early response 2	19p13.2
Hs.593920	2.79e-08	1.39162e-07	22	17	4.953	Dynein, light chain, roadblock-type 1	20q11.21
Hs.627962	2.35e-06	1.05111e-05	29	17	5.841	Glycosylphosphatidylinositol anchor attachment protein 1 homolog (yeast)	8q24.3
Hs.479756	2.35e-06	1.05111e-05	29	17	5.841	Kinase insert domain receptor (a type III receptor tyrosine kinase)	4q11-q12
Hs.731543	2.49e-05	0.000100454	34	17	6.476	DEAD (Asp-Glu-Ala-Asp) box polypeptide 3, X-linked	Xp11.3-p11.23
Hs.8102	3.75e-05	0.000149818	35	17	6.603	Ribosomal protein S20	8q12
Hs.519320	3.75e-05	0.000149818	35	17	6.603	Voltage-dependent anion channel 1	5q31
Hs.140452	0.00167	0.00547574	47	17	8.127	Perilipin 3	19p13.3
Hs.496487	0.0092	0.0282522	55	17	9.143	Activating transcription factor 4 (tax-responsive enhancer element B67)	22q13.1
Hs.468442	4.06e-17	2.80788e-16	5	16	2.667	Calmodulin 2 (phosphorylase kinase, delta)	2p21
Hs.7744	4.43e-10	2.32222e-09	15	16	3.937	NADH dehydrogenase (ubiquinone) flavoprotein 1, 51kDa	11q13
Hs.489284	9.62e-08	4.60306e-07	21	16	4.699	Actin related protein 2/3 complex, subunit 1B, 41kDa	7q22.1
Hs.179986	9.62e-08	4.60306e-07	21	16	4.699	Flotillin 1	6p21.3
Hs.130293	4.55e-05	0.00017917	32	16	6.095	LUC7L3, transcript variant 2	17q21.33
Hs.118110	0.000211	0.000778713	36	16	6.603	Bone marrow stromal cell antigen 2	19p13.1
Hs.77422	0.000296	0.00105003	37	16	6.73	Proteolipid protein 2 (colonic epithelium-enriched)	Xp11.23
Hs.654544	0.00174	0.00568262	43	16	7.492	Phosphodiesterase 6B, cGMP-specific, rod, beta (congenital stationary night blindness 3, autosomal dominant)	4p16.3
Hs.78466	7.68e-06	3.25806e-05	25	15	5.08	Proteasome (prosome, macropain) 26S subunit, non-ATPase, 8	19q13.2
Hs.523852	7.68e-06	3.25806e-05	25	15	5.08	Cyclin D1	11q13
Hs.290758	1.3e-05	5.43096e-05	26	15	5.206	Damage-specific DNA binding protein 1, 127kDa	11q12-q13
Hs.439726	2.15e-05	8.80323e-05	27	15	5.333	Laminin, beta 2 (laminin S)	3p21
Hs.356061	0.000535	0.00185002	35	15	6.35	Microtubule-associated protein 1 light chain 3 beta	16q24.2
Hs.564847	7.23e-18	5.04262e-17	2	14	2.032	Small nuclear ribonucleoprotein polypeptide N	15q11.2
Hs.510635	4.36e-08	2.14867e-07	15	14	3.683	Immunoglobulin heavy constant mu	14q32.33
Hs.291212	1.13e-06	5.19547e-06	19	14	4.191	Tubulin folding cofactor A	5q14.1
Hs.522257	4.28e-06	1.87364e-05	21	14	4.445	Heterogeneous nuclear ribonucleoprotein K	9q21.32-q21.33
Hs.89545	2.37e-05	9.60842e-05	24	14	4.826	Proteasome (prosome, macropain) subunit, beta type, 4	1q21
Hs.436687	0.000154	0.0005761	28	14	5.333	SET nuclear oncogene	9q34
Hs.111903	0.000231	0.000837502	29	14	5.46	Fc fragment of IgG, receptor, transporter, alpha	19q13.3
Hs.132497	0.00034	0.00120094	30	14	5.587	Prion protein interacting protein	unknown
Hs.522373	0.00407	0.012983	38	14	6.603	Gelsolin (amyloidosis, Finnish type)	9q33
Hs.596514	3.83e-15	2.48196e-14	3	13	2.032	ATPase, H+ transporting, lysosomal 21kDa, V0 subunit b	1p32.3
Hs.461379	1.39e-05	5.71985e-05	20	13	4.191	GABA(A) receptor-associated protein-like 2	16q22.1
Hs.631614	0.000283	0.00101265	26	13	4.953	Family with sequence similarity 32, member A	19pter-p13.3
Hs.301404	0.00126	0.0041983	30	13	5.46	RNA binding motif (RNP1, RRM) protein 3	Xp11.2
Hs.90443	5.17e-18	3.66803e-17	0	12	1.524	NADH dehydrogenase (ubiquinone) Fe-S protein 8, 23kDa (NADH-coenzyme Q reductase)	11q13
Hs.632296	9.99e-14	6.13565e-13	3	12	1.905	PDGFA associated protein 1	7q22.1
Hs.437277	5.7e-07	2.63545e-06	13	12	3.175	Sequestosome 1	Xq21.3-q22
Hs.147433	1.37e-06	6.22934e-06	14	12	3.302	Proliferating cell nuclear antigen	20pter-p12
Hs.76753	7.86e-05	0.000303699	20	12	4.064	Endoglin (Osler-Rendu-Weber syndrome 1)	9q33-q34.1
Hs.114286	7.86e-05	0.000303699	20	12	4.064	CD9 molecule	12p13.3
Hs.370581	1.67e-16	1.14534e-15	0	11	1.397	CAP, adenylate cyclase-associated protein 1 (yeast)	1p34.2
Hs.171626	2.23e-05	9.08559e-05	15	11	3.302	S-phase kinase-associated protein 1	5q31
Hs.351875	8.09e-05	0.000309678	17	11	3.556	Cytochrome c oxidase subunit VIc	8q22.2
Hs.82793	0.000632	0.00215824	21	11	4.064	Proteasome (prosome, macropain) subunit, beta type, 3	17q12
Hs.546303	0.00417	0.0132506	26	11	4.699	Suppression of tumorigenicity 13 (colon carcinoma) (Hsp70 interacting protein)	22q13.2
Hs.516157	2.95e-06	1.31235e-05	10	10	2.54	Methionine adenosyltransferase II, alpha	2p11.2
Hs.69855	0.000261	0.000938004	16	10	3.302	Cold shock domain containing E1, RNA-binding	1p22
Hs.460574	0.000261	0.000938004	16	10	3.302	Hypothetical protein BC017488	16p11.2
Hs.520070	0.00269	0.00871602	21	10	3.937	CutA divalent cation tolerance homolog (E. coli)	6p21.32
Hs.274873	0.00389	0.0124571	22	10	4.064	Cysteinyl-tRNA synthetase	11p15.5
Hs.508848	0.0055	0.0172767	23	10	4.191	Heterogeneous nuclear ribonucleoprotein C (C1/C2)	14q11.2
Hs.519909	0.0076	0.0234262	24	10	4.318	Myristoylated alanine-rich protein kinase C substrate	6q22.2
Hs.282901	0.000475	0.00164947	14	9	2.921	RNA binding motif protein 39	20q11.22
Hs.517622	0.00721	0.0223918	20	9	3.683	Unc-84 homolog B (C. elegans)	22q13.1
Hs.492407	5.77e-12	3.16581e-11	0	8	1.016	Tyrosine 3-monooxygenase/tryptophan 5-monooxygenase activation protein, zeta polypeptide	8q23.1
Hs.509622	2.2e-07	1.04057e-06	4	8	1.524	Ral guanine nucleotide dissociation stimulator-like 2	6p21.3
Hs.632403	2.2e-07	1.04057e-06	4	8	1.524	UDP-Gal:betaGlcNAc beta 1,4- galactosyltransferase, polypeptide 2	1p34-p33
Hs.20716	9.99e-05	0.000378883	9	8	2.159	Translocase of inner mitochondrial membrane 17 homolog A (yeast)	1q32.1
Hs.78771	0.000223	0.000812075	10	8	2.286	Phosphoglycerate kinase 1	Xq13.3
Hs.155218	0.000223	0.000812075	10	8	2.286	Heterogeneous nuclear ribonucleoprotein U-like 1	19q13.2
Hs.406013	0.000223	0.000812075	10	8	2.286	Keratin 18	12q13
Hs.173840	3.81e-06	1.67681e-05	4	7	1.397	Endothelial cell adhesion molecule	11q24.2
Hs.292078	0.000793	0.002653	9	7	2.032	La ribonucleoprotein domain family, member 1	5q33.2
Hs.643565	0.000793	0.002653	9	7	2.032	LAG1 homolog, ceramide synthase 2	1q21
Hs.655969	0.000793	0.002653	9	7	2.032	Ets2 repressor factor	19q13
Hs.253197	0.000793	0.002653	9	7	2.032	Poly(A)-specific ribonuclease (deadenylation nuclease)	16p13
Hs.525704	0.00285	0.0091623	11	7	2.286	Jun oncogene	1p32-p31
Hs.528305	0.000203	0.000752563	5	6	1.397	DEAD (Asp-Glu-Ala-Asp) box polypeptide 17	22q13.1
Hs.654634	0.000203	0.000752563	5	6	1.397	CDC42 binding protein kinase beta (DMPK-like)	14q32.3
Hs.485041	0.000566	0.00194091	6	6	1.524	Tripartite motif-containing 26	6p21.3
Hs.502705	0.00281	0.00906914	8	6	1.778	PRP19/PSO4 pre-mRNA processing factor 19 homolog (S. cerevisiae)	11q12.2
