# Supplementary material for: A SAGE based approach to human glomerular endothelium: defining the transcriptome, finding a novel molecule and highlighting endothelial diversity
Source: BMC Genomics. 2014 Aug 27;15(1):725. doi: 10.1186/1471-2164-15-725 (PMC4156628; doi:10.1186/1471-2164-15-725)
Supplement: Supplementary file 7 — Additional file 7: Table S5: Lists of caveolae pathway molecules present in HGMEC and absent in dermal microvascular endothelial cells. Connectivity: high degree of connectivity represents proteins which are more likely to be essential for survival. (XLS 25 KB) [file 12864_2014_6406_MOESM7_ESM.xls]

## Sheet: caveolae in hgmec not in hmvec
Object Identifier	Name	Description	Type	Connectivity
73719	CAV2	caveolin 2	PROTEIN	44
146041	CAV3	caveolin 3	PROTEIN	60
107896	Tnfrsf6	Tumor necrosis factor receptor superfamily, member 6	PROTEIN	277
128065	PLVAP	plasmalemma vesicle associated protein	PROTEIN	72
136715	FLOT2	flotillin 2	PROTEIN	27
109587	FLOT1	flotillin 1	PROTEIN	19
131663	Cav	caveolin	PROTEIN	157
92292	SCARB1	scavenger receptor class B, member 1	PROTEIN	319
158994	CAV1	caveolin 1, caveolae protein, 22kDa	PROTEIN	408
