# Supplementary material for: A SAGE based approach to human glomerular endothelium: defining the transcriptome, finding a novel molecule and highlighting endothelial diversity
Source: BMC Genomics. 2014 Aug 27;15(1):725. doi: 10.1186/1471-2164-15-725 (PMC4156628; doi:10.1186/1471-2164-15-725)
Supplement: Supplementary file 8 — Additional file 8: Table S6: List of the 63 non-endothelial SAGE libraries which were used for the algorithm to verify the endothelial origin of a given SAGE library. (XLS 28 KB) [file 12864_2014_6406_MOESM8_ESM.xls]

## Sheet: Tabelle1
List of non-endothelial SAGE libraries	GEO Accession
SAGE_Bone_marrow_normal_AP_CD34+/CD38+/lin+	GSM383682
SAGE_Bone_marrow_normal_AP_CD34+/CD38-/lin-	GSM383682
SAGE_Bone_marrow_normal_B_D01	GSM383684
SAGE_Brain_normal_cortex_B_BB542	GSM383774
SAGE_Brain_normal_thalamus_B_1	GSM383779
SAGE_Brain_normal_leptomeninges_B_AL2	GSM383776
SAGE_Brain_normal_cortex_B_pool6	GSM383775
SAGE_Brain_astrocyte_normal_CL_NHA5	GSM383686
SAGE_Brain_normal_peds_cortex_B_H1571	GSM383777
SAGE_Brain_normal_cerebellum_B_1	GSM383772
SAGE_Brain_normal_cerebellum_B_BB542	GSM383773
SAGE_Colon_normal_B_NC1	GSM383869
SAGE_Colon_normal_B_NC2	GSM383870
SAGE_Eye_lens_B_UIHI0	GSM383888
SAGE_Stomach_normal_MD_13S	GSM384002
SAGE_Heart_normal_B_1	GSM383896
SAGE_Kidney_embryonic_CL_293+beta-catenin	GSM383898
SAGE_Kidney_embryonic_CL_293-control	GSM383899
SAGE_Kidney_normal_B_1	GSM383901
SAGE_Liver_normal_B_1	GSM383907
SAGE_Lung_normal_B_1	GSM383911
SAGE_Lung_normal_CL_L15 lung	GSM383912
SAGE_Lung_normal_CL_L16 lung	GSM383913
SAGE_Lymph_Node_normal_B_1	GSM383918
SAGE_Breast_normal_myoepithelium_CD10+_AP_N1	GSM383841
SAGE_Breast_normal_organoid_B	GSM383845
SAGE_Breast_normal_FS_NER	GSM383839
SAGE_Breast_normal_B_gestational hyperplasia1	GSM383829
SAGE_Breast_normal_stroma_AP_1	GSM383846
SAGE_Breast_normal_epithelium_BEREP4+_AP_N1	GSM383830
SAGE_Breast_normal_epithelium_BEREP4+_AP_N2	GSM383831
SAGE_Muscle_normal_B_young	GSM383920
SAGE_Muscle_normal_B_old	GSM383919
SAGE_Ovary_normal_CL_IOSE29EC-11	GSM383897
SAGE_Ovary_normal_CS_HOSE_4	GSM383930
SAGE_Pancreas_normal_CS_H126	GSM383938
SAGE_Pancreas_normal_CS_HX	GSM383939
SAGE_Peritoneum_normal_B_13	GSM383944
SAGE_Placenta_normal_B_1	GSM383947
SAGE_Placenta_first_trimester_normal_B_1	GSM383945
SAGE_Prostate_normal_B_2	GSM383959
SAGE_Prostate_normal_epithelium_CS_senescent	GSM383964
SAGE_Prostate_normal_MD_PR317	GSM383962
SAGE_Prostate_normal_epithelium_CS_confluent	GSM383960
SAGE_Retina_Peripheral_normal_B_2	GSM383854
SAGE_Retina_Peripheral_normal_B_4Peri	GSM383897
SAGE_Retina_Peripheral_normal_B_1	GSM383966
SAGE_Retina_Pigment_epithelium_normal_B_1	GSM383969
SAGE_Retina_macula_normal_B_HMAC2	GSM383964
SAGE_Retinal_Pigment_Epithelium_normal_B_4MacRPE	GSM383971
SAGE_Retinal_Pigment_Epithelium_normal_B_4PeriRPE	GSM383972
SAGE_Retina_Macula_normal_B_4Mac	GSM383963
SAGE_Skin_normal_B_NS	GSM383991
SAGE_Spinal_cord_normal_B_1	GSM383992
SAGE_Embryonic_stem_cell_H9_normal_p38_CL_SHES1 stem cell	GSM383878
SAGE_Stomach_normal_B_antrum	GSM384000
SAGE_Stomach_normal_epithelium_B_body1	GSM384001
SAGE_Stomach_normal_MD_14S	GSM384003
SAGE_Thyroid_normal_B_001	GSM384009
SAGE_Fibroblasts_CL_postcrisis	GSM383890
SAGE_Uterus_endometrium_normal_CS_DI1	GSM384012
SAGE_Leukocytes_normal_B_1	GSM383902
SAGE_White_Blood_Cells_normal_breast_associated_CD45+_AP	GSM384034
